# Supplementary material for: Methyl 4-[N-(5-bromo­pyrimidin-2-yl)carbamo­yl]benzoate
Source: Acta Crystallogr Sect E Struct Rep Online. 2012 Jul 18;68(Pt 8):o2497. doi: 10.1107/S1600536812032102 (PMC3414950; doi:10.1107/S1600536812032102)
Supplement: Supplementary file 1 [file e-68-o2497-sup1.cif]

##############################################################################
#                                                                            #
# This CIF contains the data in a paper accepted for publication in          #
# Acta Crystallographica Section E. It conforms to the requirements of       #
# Notes for Authors for Acta Crystallographica Section E, and has been       #
# peer reviewed under the auspices of the IUCr Commission on Journals.       #
#                                                                            #
# Full details of the Crystallographic Information File format               #
# are given in the paper "The Crystallographic Information File (CIF):       #
# a New Standard Archive File for Crystallography" by S. R. Hall, F. H.      #
# Allen and I. D. Brown [Acta Cryst. (1991), A47, 655-685].                  #
#                                                                            #
# The current version of the core CIF dictionary is obtainable from          #
# ftp://ftp.iucr.org/pub/cif_core.dic.                                       #
#                                                                            #
# Software is freely available for graphical display of the structure(s)     #
# in this CIF. For information consult the CIF software page                 #
# http://www.iucr.org/resources/cif/software.                                #
#                                                                            #
# This file may be used for bona fide research purposes within the           #
# scientific community so long as proper attribution is given to the journal # 
# article from which it was obtained.                                        #
#                                                                            #
##############################################################################
data_I
_audit_creation_method     SHELXL-97
_chemical_name_systematic
;
Methyl 4-[<i>N</i>-(5-bromopyrimidin-2-yl)carbamoyl]benzoate
;
_chemical_name_common     ?
_chemical_formula_moiety     'C13 H10 Br N3 O3'
_chemical_formula_sum     'C13 H10 Br N3 O3'
_chemical_formula_iupac     'C13 H10 Br N3 O3'
_chemical_formula_weight     336.15
_chemical_melting_point     ?
_symmetry_cell_setting     triclinic
_symmetry_space_group_name_H-M     'P -1'
_symmetry_space_group_name_hall     '-P 1'
loop_
    _symmetry_equiv_pos_as_xyz
    'x, y, z'
    '-x, -y, -z'
_cell_length_a     5.9398(6)
_cell_length_b     7.4137(7)
_cell_length_c     15.897(2)
_cell_angle_alpha     77.846(9)
_cell_angle_beta     81.613(7)
_cell_angle_gamma     68.185(9)
_cell_volume     633.58(12)
_cell_formula_units_Z     2
_cell_measurement_reflns_used     26
_cell_measurement_theta_min     4.93
_cell_measurement_theta_max     13.54
_cell_measurement_temperature     295(2)
_cell_special_details     ?
_exptl_crystal_description     block
_exptl_crystal_colour     colourless
_exptl_crystal_size_max     0.4
_exptl_crystal_size_mid     0.3
_exptl_crystal_size_min     0.2
_exptl_crystal_density_diffrn     1.762
_exptl_crystal_density_meas     ?
_exptl_crystal_density_method     'not measured'
_exptl_crystal_F_000     336
_exptl_absorpt_coefficient_mu     3.255
_exptl_absorpt_correction_type     psi-scan
_exptl_absorpt_process_details     '(XSCANS; Siemens, 1995)'
_exptl_absorpt_correction_T_min     0.9529
_exptl_absorpt_correction_T_max     0.9836
_exptl_special_details     ?
_diffrn_ambient_temperature     295(2)
_diffrn_radiation_type     MoK\a
_diffrn_radiation_wavelength     0.71073
_diffrn_radiation_source     'fine-focus sealed tube'
_diffrn_radiation_monochromator     graphite
_diffrn_measurement_device_type     'Siemens P4'
_diffrn_measurement_method     '\w scans'
_diffrn_detector_area_resol_mean     ?
_diffrn_reflns_number     2880
_diffrn_reflns_av_R_equivalents     0.0268
_diffrn_reflns_av_sigmaI/netI     0.0401
_diffrn_reflns_theta_min     2.63
_diffrn_reflns_theta_max     25.00
_diffrn_reflns_theta_full     25.00
_diffrn_measured_fraction_theta_max     0.987
_diffrn_measured_fraction_theta_full     0.987
_diffrn_reflns_limit_h_min     -6
_diffrn_reflns_limit_h_max     1
_diffrn_reflns_limit_k_min     -8
_diffrn_reflns_limit_k_max     8
_diffrn_reflns_limit_l_min     -18
_diffrn_reflns_limit_l_max     18
_diffrn_standards_number     3
_diffrn_standards_interval_count     97
_diffrn_standards_interval_time     ?
_diffrn_standards_decay_%     0
_refine_special_details
;
Refinement of <i>F</i>^2^ against ALL reflections. The weighted <i>R</i>-factor
<i>wR</i> and goodness of fit <i>S</i> are based on <i>F</i>^2^, conventional
<i>R</i>-factors <i>R</i> are based on <i>F</i>, with <i>F</i> set to zero for
negative <i>F</i>^2^. The threshold expression of <i>F</i>^2^ >
\s(<i>F</i>^2^) is used only for calculating <i>R</i>-factors(gt) <i>etc</i>.
and is not relevant to the choice of reflections for refinement.
<i>R</i>-factors based on <i>F</i>^2^ are statistically about twice as large
as those based on <i>F</i>, and <i>R</i>- factors based on ALL data will be
even larger.
;
_reflns_number_total     2192
_reflns_number_gt     1841
_reflns_threshold_expression     I>2sigma(I)
_refine_ls_structure_factor_coef     Fsqd
_refine_ls_matrix_type     full
_refine_ls_R_factor_all     0.0459
_refine_ls_R_factor_gt     0.0336
_refine_ls_wR_factor_gt     0.0709
_refine_ls_wR_factor_ref     0.0758
_refine_ls_goodness_of_fit_ref     1.045
_refine_ls_restrained_S_all     1.045
_refine_ls_number_reflns     2192
_refine_ls_number_parameters     186
_refine_ls_number_restraints     0
_refine_ls_hydrogen_treatment     mixed
_refine_ls_weighting_scheme     calc
_refine_ls_weighting_details
         'calc w=1/[\s^2^(Fo^2^)+(0.0258P)^2^+0.5790P] where P=(Fo^2^+2Fc^2^)/3'
_atom_sites_solution_hydrogens     geom
_atom_sites_solution_primary     direct
_atom_sites_solution_secondary     difmap
_refine_ls_shift/su_max     0.000
_refine_ls_shift/su_mean     0.000
_refine_diff_density_max     0.299
_refine_diff_density_min     -0.414
_refine_ls_extinction_method     none
_refine_ls_extinction_coef     ?
loop_
    _atom_type_symbol
    _atom_type_description
    _atom_type_scat_dispersion_real
    _atom_type_scat_dispersion_imag
    _atom_type_scat_source
    'C' 'C' 0.0033 0.0016
                         'International Tables Vol C Tables 4.2.6.8 and 6.1.1.4'
    'H' 'H' 0.0000 0.0000
                         'International Tables Vol C Tables 4.2.6.8 and 6.1.1.4'
    'N' 'N' 0.0061 0.0033
                         'International Tables Vol C Tables 4.2.6.8 and 6.1.1.4'
    'O' 'O' 0.0106 0.0060
                         'International Tables Vol C Tables 4.2.6.8 and 6.1.1.4'
    'Br' 'Br' -0.2901 2.4595
                         'International Tables Vol C Tables 4.2.6.8 and 6.1.1.4'
_computing_data_collection     'XSCANS (Siemens, 1995)'
_computing_cell_refinement     'XSCANS (Siemens, 1995)'
_computing_data_reduction     'SHELXTL (Sheldrick, 2008)'
_computing_structure_solution     'SHELXS97 (Sheldrick, 2008)'
_computing_structure_refinement     'SHELXL97 (Sheldrick, 2008)'
_computing_molecular_graphics     'SHELXTL (Sheldrick, 2008)'
_computing_publication_material     'SHELXTL (Sheldrick, 2008)'
loop_
    _atom_site_type_symbol
    _atom_site_label
    _atom_site_fract_x
    _atom_site_fract_y
    _atom_site_fract_z
    _atom_site_U_iso_or_equiv
    _atom_site_adp_type
    _atom_site_calc_flag
    _atom_site_refinement_flags
    _atom_site_occupancy
    _atom_site_symmetry_multiplicity
    _atom_site_disorder_assembly
    _atom_site_disorder_group
    Br Br 0.90598(7) 0.62807(6) 0.37876(2) 0.04607(14) Uani d . 1 1 . .
    C C1 0.5123(6) 0.2085(4) 0.37807(18) 0.0302(7) Uani d . 1 1 . .
    C C2 0.7390(6) 0.3054(5) 0.4494(2) 0.0401(8) Uani d . 1 1 . .
    H H2A 0.8184 0.2926 0.4978 0.048 Uiso calc R 1 1 . .
    C C3 0.7438(6) 0.4513(5) 0.3806(2) 0.0341(7) Uani d . 1 1 . .
    C C4 0.6228(6) 0.4664(5) 0.3101(2) 0.0373(8) Uani d . 1 1 . .
    H H4A 0.6241 0.5631 0.2622 0.045 Uiso calc R 1 1 . .
    C C5 0.2842(6) 0.0432(5) 0.3186(2) 0.0346(7) Uani d . 1 1 . .
    C C6 0.3460(6) 0.1063(4) 0.22515(19) 0.0307(7) Uani d . 1 1 . .
    C C7 0.5876(6) 0.0638(5) 0.1926(2) 0.0354(7) Uani d . 1 1 . .
    H H7A 0.7120 0.0004 0.2295 0.043 Uiso calc R 1 1 . .
    C C8 0.6427(6) 0.1155(5) 0.1058(2) 0.0345(7) Uani d . 1 1 . .
    H H8A 0.8040 0.0861 0.0840 0.041 Uiso calc R 1 1 . .
    C C9 0.4556(6) 0.2120(4) 0.05051(18) 0.0298(7) Uani d . 1 1 . .
    C C10 0.2152(6) 0.2496(5) 0.0825(2) 0.0360(8) Uani d . 1 1 . .
    H H10A 0.0907 0.3107 0.0455 0.043 Uiso calc R 1 1 . .
    C C11 0.1611(6) 0.1958(5) 0.1703(2) 0.0358(7) Uani d . 1 1 . .
    H H11A 0.0003 0.2202 0.1918 0.043 Uiso calc R 1 1 . .
    C C12 0.5083(6) 0.2803(5) -0.0433(2) 0.0329(7) Uani d . 1 1 . .
    C C13 0.8156(7) 0.3160(5) -0.1514(2) 0.0426(8) Uani d . 1 1 . .
    H H13A 0.9781 0.3168 -0.1554 0.064 Uiso calc R 1 1 . .
    H H13B 0.7063 0.4464 -0.1713 0.064 Uiso calc R 1 1 . .
    H H13C 0.8100 0.2271 -0.1864 0.064 Uiso calc R 1 1 . .
    N N1 0.6247(5) 0.1816(4) 0.44924(16) 0.0370(6) Uani d . 1 1 . .
    N N2 0.5040(5) 0.3454(4) 0.30896(16) 0.0384(7) Uani d . 1 1 . .
    N N3 0.3906(5) 0.0797(4) 0.38148(17) 0.0342(6) Uani d . 1 1 . .
    O O1 0.1470(5) -0.0495(4) 0.34026(15) 0.0528(7) Uani d . 1 1 . .
    O O2 0.7440(4) 0.2520(3) -0.06249(13) 0.0405(6) Uani d . 1 1 . .
    O O3 0.3578(5) 0.3532(4) -0.09519(15) 0.0528(7) Uani d . 1 1 . .
    H H3A 0.383(7) 0.012(6) 0.431(3) 0.048(11) Uiso d . 1 1 . .
loop_
    _atom_site_aniso_label
    _atom_site_aniso_U_11
    _atom_site_aniso_U_22
    _atom_site_aniso_U_33
    _atom_site_aniso_U_12
    _atom_site_aniso_U_13
    _atom_site_aniso_U_23
    Br 0.0571(2) 0.0489(2) 0.0434(2) -0.03436(18) -0.01250(16) 0.00359(15)
    C1 0.0366(18) 0.0300(16) 0.0243(16) -0.0142(14) -0.0003(13) -0.0018(12)
    C2 0.048(2) 0.052(2) 0.0272(17) -0.0276(18) -0.0105(15) 0.0027(15)
    C3 0.0395(18) 0.0342(17) 0.0308(17) -0.0177(15) -0.0031(14) -0.0009(13)
    C4 0.051(2) 0.0373(18) 0.0284(17) -0.0243(17) -0.0072(15) 0.0032(14)
    C5 0.0408(19) 0.0347(17) 0.0309(17) -0.0198(16) 0.0003(14) -0.0014(14)
    C6 0.0410(19) 0.0309(16) 0.0271(16) -0.0214(14) -0.0034(14) -0.0029(13)
    C7 0.0390(19) 0.0389(18) 0.0291(17) -0.0163(15) -0.0089(14) 0.0020(14)
    C8 0.0333(18) 0.0404(18) 0.0318(17) -0.0164(15) -0.0023(14) -0.0042(14)
    C9 0.0382(18) 0.0309(16) 0.0241(15) -0.0169(14) -0.0059(13) -0.0015(12)
    C10 0.0368(19) 0.0447(19) 0.0307(17) -0.0196(16) -0.0090(14) -0.0013(14)
    C11 0.0332(18) 0.0456(19) 0.0337(17) -0.0206(15) -0.0035(14) -0.0042(14)
    C12 0.0383(19) 0.0331(17) 0.0310(17) -0.0171(15) -0.0070(15) -0.0018(13)
    C13 0.050(2) 0.052(2) 0.0258(17) -0.0240(18) -0.0018(15) 0.0047(15)
    N1 0.0472(17) 0.0451(16) 0.0244(13) -0.0269(14) -0.0052(12) 0.0033(12)
    N2 0.0566(18) 0.0393(15) 0.0264(14) -0.0267(14) -0.0134(13) 0.0049(12)
    N3 0.0481(17) 0.0404(16) 0.0215(13) -0.0281(14) -0.0050(12) 0.0037(12)
    O1 0.0677(17) 0.0703(18) 0.0384(14) -0.0513(15) 0.0006(12) -0.0005(12)
    O2 0.0412(14) 0.0524(14) 0.0252(11) -0.0196(11) -0.0037(10) 0.0059(10)
    O3 0.0464(15) 0.0795(19) 0.0324(13) -0.0284(14) -0.0129(12) 0.0089(12)
_geom_special_details
;
All e.s.d.'s (except the e.s.d. in the dihedral angle between two l.s. planes)
are estimated using the full covariance matrix. The cell e.s.d.'s are taken
into account individually in the estimation of e.s.d.'s in distances, angles
and torsion angles; correlations between e.s.d.'s in cell parameters are only
used when they are defined by crystal symmetry. An approximate (isotropic)
treatment of cell e.s.d.'s is used for estimating e.s.d.'s involving l.s.
planes.
;
loop_
    _geom_bond_atom_site_label_1
    _geom_bond_atom_site_label_2
    _geom_bond_site_symmetry_2
    _geom_bond_distance
    _geom_bond_publ_flag
    Br C3 . 1.887(3) ?
    C1 N2 . 1.322(4) ?
    C1 N1 . 1.339(4) ?
    C1 N3 . 1.385(4) ?
    C2 N1 . 1.329(4) ?
    C2 C3 . 1.372(4) ?
    C2 H2A . 0.9300 ?
    C3 C4 . 1.382(4) ?
    C4 N2 . 1.336(4) ?
    C4 H4A . 0.9300 ?
    C5 O1 . 1.220(4) ?
    C5 N3 . 1.377(4) ?
    C5 C6 . 1.495(4) ?
    C6 C11 . 1.379(4) ?
    C6 C7 . 1.394(5) ?
    C7 C8 . 1.377(4) ?
    C7 H7A . 0.9300 ?
    C8 C9 . 1.395(4) ?
    C8 H8A . 0.9300 ?
    C9 C10 . 1.388(4) ?
    C9 C12 . 1.498(4) ?
    C10 C11 . 1.392(4) ?
    C10 H10A . 0.9300 ?
    C11 H11A . 0.9300 ?
    C12 O3 . 1.200(4) ?
    C12 O2 . 1.335(4) ?
    C13 O2 . 1.448(4) ?
    C13 H13A . 0.9600 ?
    C13 H13B . 0.9600 ?
    C13 H13C . 0.9600 ?
    N3 H3A . 0.84(4) ?
loop_
    _geom_angle_atom_site_label_1
    _geom_angle_atom_site_label_2
    _geom_angle_atom_site_label_3
    _geom_angle_site_symmetry_1
    _geom_angle_site_symmetry_3
    _geom_angle
    _geom_angle_publ_flag
    N2 C1 N1 . . 126.4(3) ?
    N2 C1 N3 . . 119.5(3) ?
    N1 C1 N3 . . 114.2(3) ?
    N1 C2 C3 . . 122.2(3) ?
    N1 C2 H2A . . 118.9 ?
    C3 C2 H2A . . 118.9 ?
    C2 C3 C4 . . 117.3(3) ?
    C2 C3 Br . . 123.2(2) ?
    C4 C3 Br . . 119.6(2) ?
    N2 C4 C3 . . 121.5(3) ?
    N2 C4 H4A . . 119.2 ?
    C3 C4 H4A . . 119.2 ?
    O1 C5 N3 . . 118.9(3) ?
    O1 C5 C6 . . 120.4(3) ?
    N3 C5 C6 . . 120.6(3) ?
    C11 C6 C7 . . 120.1(3) ?
    C11 C6 C5 . . 119.0(3) ?
    C7 C6 C5 . . 120.7(3) ?
    C8 C7 C6 . . 120.2(3) ?
    C8 C7 H7A . . 119.9 ?
    C6 C7 H7A . . 119.9 ?
    C7 C8 C9 . . 119.8(3) ?
    C7 C8 H8A . . 120.1 ?
    C9 C8 H8A . . 120.1 ?
    C10 C9 C8 . . 120.0(3) ?
    C10 C9 C12 . . 118.8(3) ?
    C8 C9 C12 . . 121.2(3) ?
    C9 C10 C11 . . 119.8(3) ?
    C9 C10 H10A . . 120.1 ?
    C11 C10 H10A . . 120.1 ?
    C6 C11 C10 . . 120.0(3) ?
    C6 C11 H11A . . 120.0 ?
    C10 C11 H11A . . 120.0 ?
    O3 C12 O2 . . 123.8(3) ?
    O3 C12 C9 . . 124.5(3) ?
    O2 C12 C9 . . 111.7(3) ?
    O2 C13 H13A . . 109.5 ?
    O2 C13 H13B . . 109.5 ?
    H13A C13 H13B . . 109.5 ?
    O2 C13 H13C . . 109.5 ?
    H13A C13 H13C . . 109.5 ?
    H13B C13 H13C . . 109.5 ?
    C2 N1 C1 . . 116.1(3) ?
    C1 N2 C4 . . 116.5(3) ?
    C5 N3 C1 . . 131.2(3) ?
    C5 N3 H3A . . 115(3) ?
    C1 N3 H3A . . 113(3) ?
    C12 O2 C13 . . 116.6(2) ?
loop_
    _geom_hbond_atom_site_label_D
    _geom_hbond_atom_site_label_H
    _geom_hbond_atom_site_label_A
    _geom_hbond_site_symmetry_A
    _geom_hbond_distance_DH
    _geom_hbond_distance_HA
    _geom_hbond_distance_DA
    _geom_hbond_angle_DHA
    N3 H3A N1 2_656 0.84(4) 2.140(10)
                                    2.980(10)
                                            175.0(10)
    C13 H13B N2 2_665 0.96 2.58 3.370(10)
                                        139
data_global
_journal_date_recd_electronic     2012-06-07
_journal_date_accepted     2012-07-14
_journal_name_full     'Acta Crystallographica, Section E'
_journal_year     2012
_journal_volume     68
_journal_issue      8
_journal_page_first     o2497
_journal_page_last     o2497
_journal_paper_category     QO
_journal_paper_doi     10.1107/S1600536812032102
_journal_coeditor_code     GW2122
_publ_contact_author_name     'Chen, Jhy-Der'
_publ_contact_author_address
;
Department of Chemistry, Chung-Yuan Christian University
Chung-Li 320
Taiwan
;
_publ_contact_author_email     jdchen@cycu.edu.tw
_publ_contact_author_fax     '+886 3 2653399'
_publ_contact_author_phone     '+886 3 2653351'
_publ_section_title
;
Methyl 4-[<i>N</i>-(5-bromopyrimidin-2-yl)carbamoyl]benzoate
;
loop_
    _publ_author_name
    _publ_author_address
    'Hu, Hui-Ling'
;
Department of Chemistry, Chung-Yuan Christian University
Chung-Li 320
Taiwan
;
    'Wu, Chia-Jun'
;
Department of Chemistry, Chung-Yuan Christian University
Chung-Li 320
Taiwan
;
    'Yeh, Chun-Wei'
;
Department of Chemistry, Chung-Yuan Christian University
Chung-Li 320
Taiwan
;
    'Chen, Jhy-Der'
;
Department of Chemistry, Chung-Yuan Christian University
Chung-Li 320
Taiwan
;
_publ_section_synopsis     .
_iucr_refine_instructions_details
;
TITL 1 in P-1
CELL 0.71073   5.9398   7.4137  15.8971  77.846  81.613  68.185
ZERR    2.00   0.0006   0.0007   0.0020   0.009   0.007   0.009
LATT  1
SFAC C H N O BR
UNIT 26 20 6 6 2
TEMP 22
HTAB
L.S. 12
BOND$H
FMAP 2
PLAN 20
ACTA
WGHT    0.025800    0.579000
FVAR       0.35506
BR    5    0.905979    0.628066    0.378757    11.00000    0.05714    0.04887 =
         0.04338    0.00359   -0.01250   -0.03436
C1    1    0.512280    0.208503    0.378072    11.00000    0.03664    0.03001 =
         0.02427   -0.00184   -0.00035   -0.01423
C2    1    0.739032    0.305374    0.449439    11.00000    0.04794    0.05201 =
         0.02722    0.00269   -0.01050   -0.02757
AFIX  43
H2A   2    0.818431    0.292612    0.497819    11.00000   -1.20000
AFIX   0
C3    1    0.743760    0.451311    0.380638    11.00000    0.03953    0.03424 =
         0.03079   -0.00091   -0.00313   -0.01775
C4    1    0.622756    0.466429    0.310071    11.00000    0.05090    0.03731 =
         0.02841    0.00322   -0.00723   -0.02426
AFIX  43
H4A   2    0.624058    0.563129    0.262248    11.00000   -1.20000
AFIX   0
C5    1    0.284245    0.043156    0.318594    11.00000    0.04082    0.03473 =
         0.03089   -0.00140    0.00032   -0.01980
C6    1    0.345969    0.106252    0.225145    11.00000    0.04095    0.03089 =
         0.02708   -0.00285   -0.00342   -0.02138
C7    1    0.587585    0.063793    0.192553    11.00000    0.03895    0.03887 =
         0.02915    0.00202   -0.00892   -0.01634
AFIX  43
H7A   2    0.711981    0.000364    0.229541    11.00000   -1.20000
AFIX   0
C8    1    0.642665    0.115474    0.105757    11.00000    0.03331    0.04042 =
         0.03176   -0.00420   -0.00233   -0.01640
AFIX  43
H8A   2    0.803987    0.086119    0.084038    11.00000   -1.20000
AFIX   0
C9    1    0.455604    0.212033    0.050508    11.00000    0.03822    0.03091 =
         0.02408   -0.00145   -0.00587   -0.01691
C10   1    0.215234    0.249642    0.082538    11.00000    0.03680    0.04470 =
         0.03075   -0.00127   -0.00897   -0.01958
AFIX  43
H10A  2    0.090716    0.310661    0.045482    11.00000   -1.20000
AFIX   0
C11   1    0.161063    0.195787    0.170261    11.00000    0.03325    0.04559 =
         0.03373   -0.00422   -0.00354   -0.02062
AFIX  43
H11A  2    0.000259    0.220174    0.191846    11.00000   -1.20000
AFIX   0
C12   1    0.508296    0.280306   -0.043320    11.00000    0.03833    0.03314 =
         0.03102   -0.00185   -0.00704   -0.01708
C13   1    0.815647    0.315958   -0.151380    11.00000    0.05013    0.05157 =
         0.02582    0.00473   -0.00181   -0.02399
AFIX 137
H13A  2    0.978103    0.316787   -0.155365    11.00000   -1.50000
H13B  2    0.706315    0.446412   -0.171298    11.00000   -1.50000
H13C  2    0.810037    0.227116   -0.186427    11.00000   -1.50000
AFIX   0
N1    3    0.624743    0.181626    0.449242    11.00000    0.04716    0.04505 =
         0.02444    0.00333   -0.00521   -0.02691
N2    3    0.503990    0.345400    0.308955    11.00000    0.05659    0.03928 =
         0.02637    0.00490   -0.01341   -0.02674
N3    3    0.390579    0.079680    0.381478    11.00000    0.04813    0.04041 =
         0.02145    0.00370   -0.00502   -0.02807
O1    4    0.147013   -0.049451    0.340262    11.00000    0.06772    0.07035 =
         0.03836   -0.00050    0.00059   -0.05132
O2    4    0.743998    0.251963   -0.062486    11.00000    0.04116    0.05236 =
         0.02524    0.00588   -0.00368   -0.01958
O3    4    0.357784    0.353171   -0.095194    11.00000    0.04643    0.07953 =
         0.03244    0.00886   -0.01287   -0.02843
H3A   2    0.382599    0.011740    0.430788    11.00000    0.04757
HKLF 4
REM  1 in P-1
REM R1 =  0.0336 for   1841 Fo > 4sig(Fo)  and  0.0459 for all   2192 data
REM    186 parameters refined using      0 restraints
END
;
