# Supplementary material for: Methyl 4-[N-(5-bromo­pyrimidin-2-yl)carbamo­yl]benzoate
Source: Acta Crystallogr Sect E Struct Rep Online. 2012 Jul 18;68(Pt 8):o2497. doi: 10.1107/S1600536812032102 (PMC3414950; doi:10.1107/S1600536812032102)
Supplement: Supplementary file 2 [file e-68-o2497-Isup2.hkl]

# 
# h,k,l, Fc-squared, Fo-squared, sigma(Fo-squared) and status flag 
# 
data_I
_shelx_title ' cycu0936 in P-1' 
_shelx_refln_list_code          4 
_shelx_F_calc_maximum      134.95 
_exptl_crystal_F_000       336.00 
_reflns_d_resolution_high  0.8410 
 
loop_ 
 _symmetry_equiv_pos_as_xyz 
 'x, y, z' 
 '-x, -y, -z' 
 
_cell_length_a     5.9398 
_cell_length_b     7.4137 
_cell_length_c    15.8971 
_cell_angle_alpha  77.846 
_cell_angle_beta   81.613 
_cell_angle_gamma  68.185 
 
_shelx_F_squared_multiplier     1.000 
 
loop_ 
 _refln_index_h 
 _refln_index_k 
 _refln_index_l 
 _refln_F_squared_calc 
 _refln_F_squared_meas 
 _refln_F_squared_sigma 
 _refln_observed_status 
   1   0   0      683.91      687.95     18.14 o 
   2   0   0       14.05       16.58      3.73 o 
   3   0   0      115.45      113.11      6.19 o 
   4   0   0      318.36      296.96      8.88 o 
   5   0   0      158.10      158.63      7.61 o 
   6   0   0       31.57       15.70      9.76 o 
  -6   1   0       11.76        2.54      9.68 o 
  -5   1   0       59.28       53.14      9.12 o 
  -4   1   0      108.23      120.24      7.61 o 
  -3   1   0     1187.46     1192.14     47.51 o 
  -2   1   0      273.51      277.93      8.09 o 
  -1   1   0      987.67      974.94     26.31 o 
   0   1   0      244.77      247.62      6.25 o 
   1   1   0     2468.30     2496.50     39.94 o 
   2   1   0     2371.25     2285.05     60.28 o 
   3   1   0      955.63      940.94     28.32 o 
   4   1   0      144.93      148.48      7.30 o 
   5   1   0      294.70      298.07      9.04 o 
   6   1   0      113.75      118.26     10.95 o 
  -5   2   0        9.85       22.61      8.80 o 
  -4   2   0      445.11      437.91     12.14 o 
  -3   2   0      268.31      252.39      8.72 o 
  -2   2   0      897.22      896.68     28.24 o 
  -1   2   0      180.91      163.47      3.92 o 
   0   2   0      956.58      976.06     28.38 o 
   1   2   0      806.95      986.06     27.73 o 
   2   2   0     1099.37     1117.42     52.19 o 
   3   2   0     5742.98     6054.67    100.89 o 
   4   2   0       38.29       30.78      5.79 o 
   5   2   0        0.71        7.14      6.27 o 
   6   2   0       30.95       17.45      9.28 o 
  -5   3   0       24.84       21.26      9.84 o 
  -4   3   0       54.45       51.24      9.52 o 
  -3   3   0        6.65        3.73      6.27 o 
  -2   3   0      197.81      192.58      7.69 o 
  -1   3   0     1666.09     1626.35     65.40 o 
   0   3   0     1661.48     1693.81     45.27 o 
   1   3   0      202.21      193.30      8.88 o 
   2   3   0        8.01        6.11      4.20 o 
   3   3   0     1111.79     1129.16     46.80 o 
   4   3   0     1171.65     1130.90     36.01 o 
   5   3   0      665.60      681.25     20.86 o 
   6   3   0       35.35       45.69      9.36 o 
  -4   4   0      294.22      282.13     13.72 o 
  -3   4   0       12.57       15.94      6.19 o 
  -2   4   0      428.09      407.69     11.98 o 
  -1   4   0      268.80      249.75     13.21 o 
   0   4   0      621.71      598.18     21.10 o 
   1   4   0      826.27      802.36     25.66 o 
   2   4   0        3.65       13.72      5.00 o 
   3   4   0      120.00      130.56      7.30 o 
   4   4   0      482.12      443.14     14.44 o 
   5   4   0      427.04      428.63     11.42 o 
   6   4   0       24.24       34.90      9.60 o 
  -3   5   0      134.83      164.58     11.82 o 
  -2   5   0        6.56       13.09      6.03 o 
  -1   5   0        0.14        4.87      6.39 o 
   0   5   0      101.40       81.15      6.94 o 
   1   5   0     1445.06     1407.36     29.00 o 
   2   5   0     1458.06     1512.74     42.28 o 
   3   5   0      180.51      161.89      8.09 o 
   4   5   0       25.85       16.58      6.35 o 
   5   5   0      219.18      229.23      8.17 o 
   6   5   0      219.48      252.70     12.85 o 
  -2   6   0       84.13      110.25     10.95 o 
  -1   6   0      281.70      294.79      8.71 o 
   0   6   0        3.24        7.61      4.40 o 
   1   6   0      335.08      347.72     17.17 o 
   2   6   0      193.26      201.31      8.65 o 
   3   6   0      482.64      466.46     12.69 o 
   4   6   0      407.69      403.64      9.84 o 
   5   6   0      155.61      147.61     11.18 o 
   6   6   0       79.12       69.40     11.58 o 
  -1   7   0       64.69       46.27      7.50 o 
   0   7   0      283.15      299.68     11.66 o 
   1   7   0       37.55       33.73      8.57 o 
   2   7   0       14.97       15.94      8.49 o 
   3   7   0      471.49      455.20     14.28 o 
   4   7   0      405.98      393.33     14.04 o 
   5   7   0      106.56      118.74     11.74 o 
   0   8   0       15.53       13.53      7.51 o 
   1   8   0      144.16      147.22      8.67 o 
   2   8   0       35.84       57.98     10.55 o 
   3   8   0       38.18       16.50     10.07 o 
   4   8   0       89.47      101.13     11.34 o 
  -4  -8   1        0.53       16.02      9.99 o 
  -3  -8   1       30.38       40.21     10.31 o 
  -2  -8   1      582.50      574.02     17.37 o 
  -1  -8   1       49.57       58.96      9.04 o 
  -5  -7   1      301.26      266.74     13.80 o 
  -4  -7   1       57.54       55.52     10.23 o 
  -3  -7   1       18.14       23.72      8.88 o 
  -2  -7   1      242.01      243.90     12.29 o 
  -1  -7   1        8.41       11.80      7.54 o 
   0  -7   1      251.73      265.82     17.49 o 
   1  -7   1       67.12       53.68     16.74 o 
  -6  -6   1       49.36       41.56     10.95 o 
  -5  -6   1      450.46      437.83     14.75 o 
  -4  -6   1      732.37      710.21     16.50 o 
  -3  -6   1       28.75       25.38      6.74 o 
  -2  -6   1      420.15      414.27     11.74 o 
  -1  -6   1      101.83      107.58      5.30 o 
   0  -6   1      318.39      337.00      6.59 o 
   1  -6   1      105.78      100.11      8.41 o 
   2  -6   1       53.43       42.99      9.99 o 
  -6  -5   1       32.41       48.78     10.47 o 
  -5  -5   1        8.39        8.01      8.72 o 
  -4  -5   1      292.83      279.51      9.12 o 
  -3  -5   1      431.60      423.79     12.37 o 
  -2  -5   1     1897.00     1965.64     45.37 o 
  -1  -5   1      162.69      184.71      5.61 o 
   0  -5   1       16.61       16.44      4.43 o 
   1  -5   1      117.44      110.98      5.47 o 
   2  -5   1      118.26      124.53      7.30 o 
   3  -5   1       95.78       90.82     10.87 o 
  -6  -4   1      435.81      426.09     14.83 o 
  -5  -4   1      112.68      102.87      7.46 o 
  -4  -4   1       55.42       35.93      6.58 o 
  -3  -4   1      714.99      766.20     22.76 o 
  -2  -4   1     1093.67     1120.67     46.00 o 
  -1  -4   1     1649.88     1558.89     38.11 o 
   0  -4   1      461.23      480.17     11.03 o 
   1  -4   1      185.59      204.36     12.33 o 
   2  -4   1        9.67       17.61      6.50 o 
   3  -4   1      159.86      195.20      8.01 o 
   4  -4   1        1.61        0.00      9.60 o 
  -6  -3   1      184.06      202.34     11.90 o 
  -5  -3   1      641.29      664.52     20.38 o 
  -4  -3   1       96.27       94.86      6.74 o 
  -3  -3   1     1378.37     1551.68     53.14 o 
  -2  -3   1      814.89      817.60     27.44 o 
  -1  -3   1     3220.37     3217.09    146.06 o 
   0  -3   1      480.89      436.94     26.25 o 
   1  -3   1     3012.64     2903.56    123.02 o 
   2  -3   1       31.33       22.29      6.11 o 
   3  -3   1       93.17       96.61      7.54 o 
   4  -3   1       58.18       62.03      9.84 o 
   5  -3   1       60.22       73.21     10.95 o 
  -6  -2   1        5.07       12.37      9.12 o 
  -5  -2   1      237.40      223.60      8.65 o 
  -4  -2   1     1078.82     1079.19     36.88 o 
  -3  -2   1       65.89       43.39      5.23 o 
  -2  -2   1      991.07     1050.63     51.64 o 
  -1  -2   1        1.27        1.16      2.38 o 
   0  -2   1      910.09      849.24     67.10 o 
   1  -2   1      968.38      883.31     24.47 o 
   2  -2   1     2290.69     2228.42     64.72 o 
   3  -2   1      631.86      623.12     19.35 o 
   4  -2   1      346.85      350.50      9.84 o 
   5  -2   1        3.82       -7.22      8.80 o 
  -6  -1   1       26.79       29.82      9.44 o 
  -5  -1   1        0.18        4.12      6.03 o 
  -4  -1   1     1008.12     1045.64     35.69 o 
  -3  -1   1      775.45      710.05     23.16 o 
  -2  -1   1     3024.97     3004.61     71.70 o 
  -1  -1   1      594.82      582.51     34.70 o 
   0  -1   1      939.97      947.06     20.22 o 
   1  -1   1     4609.94     4364.38     51.06 o 
   2  -1   1     1057.59     1027.16     33.71 o 
   3  -1   1      685.30      664.12     19.51 o 
   4  -1   1      231.07      221.06      8.80 o 
   5  -1   1        1.66        1.82      7.93 o 
   6  -1   1       11.59       15.78      9.76 o 
  -6   0   1       70.65       65.52     10.55 o 
  -5   0   1       66.50       63.69      6.66 o 
  -4   0   1        0.21        9.12      5.87 o 
  -3   0   1      953.62     1065.55     47.59 o 
  -2   0   1      286.72      254.61      8.01 o 
  -1   0   1     1386.85     1391.74     67.06 o 
   1   0   1     1168.32     1129.05     23.13 o 
   2   0   1      254.46      255.56      8.09 o 
   3   0   1     1121.20     1158.11     32.20 o 
   4   0   1      922.08      912.86     32.60 o 
   5   0   1      285.02      292.60      8.88 o 
   6   0   1       68.28       63.53     10.39 o 
  -6   1   1       72.15       79.95     11.18 o 
  -5   1   1      177.18      202.73     11.03 o 
  -4   1   1      114.59      116.99      7.54 o 
  -3   1   1        1.19        5.16      5.23 o 
  -2   1   1       45.59       50.60      4.52 o 
  -1   1   1    12429.17    11417.77    211.18 o 
   0   1   1      357.07      346.99      7.57 o 
   1   1   1      862.44      903.54     21.50 o 
   2   1   1      435.34      408.72     13.64 o 
   3   1   1      143.79      146.34      6.03 o 
   4   1   1      181.37      167.20      7.61 o 
   5   1   1      188.86      200.67      8.25 o 
   6   1   1      188.71      194.96     11.90 o 
  -5   2   1       12.15       26.89      9.04 o 
  -4   2   1      316.93      313.70      9.52 o 
  -3   2   1      385.79      388.18     10.79 o 
  -2   2   1     1356.90     1341.49     55.36 o 
  -1   2   1      166.20      152.18      4.09 o 
   0   2   1    11753.10    11201.30     80.58 o 
   1   2   1      196.42      211.06      5.87 o 
   2   2   1     2193.12     2199.86     64.25 o 
   3   2   1     1281.99     1328.32     55.05 o 
   4   2   1       15.26        2.70      5.63 o 
   5   2   1       47.53       31.25      6.58 o 
   6   2   1      253.17      233.83     12.53 o 
  -5   3   1        0.09        7.14      9.44 o 
  -4   3   1       11.39       15.15      8.49 o 
  -3   3   1      789.10      774.53     25.78 o 
  -2   3   1      178.07      188.77      7.77 o 
  -1   3   1      140.81      127.93     10.71 o 
   0   3   1      217.68      230.18     14.59 o 
   1   3   1      893.02      919.60     21.61 o 
   2   3   1     1456.70     1490.29     62.74 o 
   3   3   1     1725.65     1637.03     54.73 o 
   4   3   1      269.32      246.28      8.33 o 
   5   3   1       45.55       50.53      6.98 o 
   6   3   1        2.64        0.40      8.65 o 
  -4   4   1       28.08       24.83      9.99 o 
  -3   4   1       75.40       85.98      6.98 o 
  -2   4   1      549.50      545.23     14.59 o 
  -1   4   1      821.27      781.82     49.41 o 
   0   4   1     1290.10     1256.84     53.86 o 
   1   4   1      624.32      648.50     14.83 o 
   2   4   1     1011.16     1181.90     47.43 o 
   3   4   1     1568.36     1665.98     49.10 o 
   4   4   1      751.95      689.82     19.35 o 
   5   4   1      347.95      335.27      9.52 o 
   6   4   1        7.93        7.14      8.65 o 
  -3   5   1        0.20       -2.30      9.28 o 
  -2   5   1        5.37        5.08      5.95 o 
  -1   5   1      118.61      114.02      5.47 o 
   0   5   1     1077.78     1033.44     33.04 o 
   1   5   1      305.36      290.56      6.44 o 
   2   5   1      757.74      739.55     22.13 o 
   3   5   1       21.83       34.58      6.42 o 
   4   5   1      651.85      631.68     22.76 o 
   5   5   1      266.67      265.40      8.72 o 
   6   5   1      363.92      351.14     14.28 o 
  -1   6   1        7.10        7.58      4.01 o 
   0   6   1       17.66       22.57      4.57 o 
   1   6   1      928.69      959.83     18.48 o 
   2   6   1      279.36      278.96      9.36 o 
   3   6   1      332.51      327.74      9.52 o 
   4   6   1       11.84        5.71      5.95 o 
   6   6   1      107.10      101.68     11.66 o 
  -1   7   1       53.43       42.28     10.15 o 
   0   7   1        0.96       -4.91      6.25 o 
   1   7   1       85.93       87.03     10.35 o 
   2   7   1       54.44       46.56      6.42 o 
   3   7   1      665.95      672.69     15.70 o 
   4   7   1      462.95      433.94     14.52 o 
   5   7   1       34.42       16.97      9.99 o 
   0   8   1       13.62       16.65      7.43 o 
   1   8   1       96.46      110.45      8.22 o 
   2   8   1       16.40       18.64      9.52 o 
   3   8   1      155.15      163.63     11.82 o 
   4   8   1      167.65      169.82     12.45 o 
  -4  -8   2       76.20       65.28     11.34 o 
  -3  -8   2      140.06      131.43     12.06 o 
  -2  -8   2       92.79       72.50     11.50 o 
  -1  -8   2       25.88       16.39      7.46 o 
  -5  -7   2       47.01       61.87     11.18 o 
  -4  -7   2        1.14       -0.63      9.04 o 
  -3  -7   2      452.14      460.83     14.67 o 
  -2  -7   2      188.51      213.60     11.98 o 
  -1  -7   2      110.69      108.32      7.34 o 
   0  -7   2      117.30      119.39      7.68 o 
   1  -7   2        2.03       -9.15     10.63 o 
  -6  -6   2      151.22      144.91     13.01 o 
  -5  -6   2      352.33      366.45     14.04 o 
  -4  -6   2      546.38      507.95     14.20 o 
  -3  -6   2        4.02        4.76      6.19 o 
  -2  -6   2       41.43       39.02      6.74 o 
  -1  -6   2      547.67      569.12     16.30 o 
   0  -6   2      367.95      351.45      7.10 o 
   1  -6   2      178.74      175.89      8.88 o 
   2  -6   2        1.32        1.90      9.44 o 
  -6  -5   2       77.79       57.43     10.95 o 
  -5  -5   2      609.58      589.17     15.31 o 
  -4  -5   2      201.81      203.45      8.33 o 
  -3  -5   2      438.08      453.85     12.85 o 
  -2  -5   2      236.45      252.78      8.80 o 
  -1  -5   2       99.71       99.40      8.01 o 
   0  -5   2      255.85      244.54      9.72 o 
   1  -5   2      512.92      493.88     11.20 o 
   2  -5   2       40.41       38.39      6.27 o 
   3  -5   2       31.03       39.10      9.68 o 
  -6  -4   2       26.89        8.25      9.20 o 
  -5  -4   2        2.00       -0.16      6.19 o 
  -4  -4   2      142.08      143.09      7.77 o 
  -3  -4   2     2202.64     2296.39     52.27 o 
  -2  -4   2     2128.10     2174.80     60.52 o 
  -1  -4   2      113.12      117.55      4.60 o 
   0  -4   2       48.92       47.91      4.18 o 
   1  -4   2        3.12        7.52      4.12 o 
   2  -4   2      703.33      739.39     25.30 o 
   3  -4   2      195.92      201.07      7.93 o 
   4  -4   2       59.98       50.84     10.15 o 
  -6  -3   2       64.99       67.50     10.63 o 
  -5  -3   2      151.14      152.92      7.85 o 
  -4  -3   2        6.80       12.53      5.87 o 
  -3  -3   2       94.21       93.04      6.42 o 
  -2  -3   2     2195.20     2166.15     68.45 o 
  -1  -3   2      885.32      938.32     25.98 o 
   0  -3   2      805.71      776.38     18.66 o 
   1  -3   2      740.47      745.59     15.94 o 
   2  -3   2      330.45      305.93     10.95 o 
   3  -3   2      122.75      119.53      7.61 o 
   4  -3   2      179.30      187.11     11.03 o 
   5  -3   2       45.17       50.68     10.47 o 
  -6  -2   2      493.90      472.65     15.31 o 
  -5  -2   2      143.84      152.53      7.85 o 
  -4  -2   2      832.68      797.85     32.04 o 
  -3  -2   2       12.76       14.83      4.92 o 
  -2  -2   2     1289.32     1310.16     57.90 o 
  -1  -2   2     2678.20     2669.14    112.15 o 
   0  -2   2     3475.73     3241.25     54.29 o 
   1  -2   2       26.93       29.37      5.35 o 
   2  -2   2        8.64        5.16      4.76 o 
   3  -2   2        0.42       -2.30      5.95 o 
   4  -2   2        9.00        2.62      5.95 o 
   5  -2   2      260.65      254.85     12.85 o 
  -5  -1   2       95.36       97.00      7.14 o 
  -4  -1   2      659.44      646.43     18.88 o 
  -3  -1   2     2021.29     2168.21     62.42 o 
  -2  -1   2      113.08      114.30      4.84 o 
  -1  -1   2      113.62      105.99      2.93 o 
   0  -1   2       70.07       73.24      2.30 o 
   1  -1   2     8333.62     7723.31    286.77 o 
   2  -1   2     2218.63     2046.46     68.77 o 
   3  -1   2      421.24      406.82     10.55 o 
   4  -1   2      139.70      128.57      7.54 o 
   5  -1   2        0.81       -3.97      8.01 o 
   6  -1   2       32.97       46.48     10.71 o 
  -6   0   2       52.58       37.52      9.91 o 
  -5   0   2       86.58       80.51      6.66 o 
  -4   0   2      251.86      245.41      8.57 o 
  -3   0   2      214.12      163.87      6.74 o 
  -2   0   2     3127.29     3107.72     74.24 o 
  -1   0   2     2046.05     2023.18     62.70 o 
   0   0   2       32.04       36.81      2.70 o 
   1   0   2     3459.94     3173.26     37.35 o 
   2   0   2     4523.08     4460.88     84.87 o 
   3   0   2      275.83      252.70      7.38 o 
   4   0   2       12.36       17.85      5.87 o 
   5   0   2      168.72      145.55      7.54 o 
   6   0   2        4.94        0.24      9.20 o 
  -6   1   2       32.26       39.34     10.63 o 
  -5   1   2       21.74       22.76      8.57 o 
  -3   1   2       50.00       47.75      5.87 o 
  -2   1   2      290.58      272.53      9.12 o 
  -1   1   2    18212.69    16779.26    463.41 o 
   0   1   2      482.60      557.36     36.37 o 
   1   1   2       40.90       39.88      2.05 o 
   2   1   2      321.86      354.23     12.06 o 
   3   1   2      669.92      594.24     22.76 o 
   4   1   2     1568.50     1619.42     46.08 o 
   5   1   2      203.24      218.28      8.33 o 
   6   1   2       27.60       30.78      9.36 o 
  -5   2   2       34.74       17.53      9.04 o 
  -4   2   2       73.34       76.62      7.30 o 
  -3   2   2       53.13       57.74      6.58 o 
  -2   2   2      566.64      556.01     16.97 o 
  -1   2   2      255.03      254.98      6.58 o 
   0   2   2     1305.07     1402.35     56.04 o 
   1   2   2    17745.16    17014.05    195.40 o 
   2   2   2     1546.10     1549.30     56.16 o 
   3   2   2        0.89        5.95      4.52 o 
   4   2   2      706.27      699.89     21.57 o 
   5   2   2      702.59      727.50     22.53 o 
   6   2   2      159.88      159.43     10.87 o 
  -5   3   2       47.30       34.03     10.15 o 
  -4   3   2       69.86       68.37      9.60 o 
  -3   3   2      243.26      268.33      9.12 o 
  -2   3   2      153.12      148.88      7.38 o 
  -1   3   2       53.20       51.60      3.79 o 
   0   3   2     1069.52     1072.21     24.66 o 
   1   3   2      756.60      735.48     18.31 o 
   2   3   2     4900.05     5413.39    104.62 o 
   3   3   2       34.68       34.98      5.16 o 
   4   3   2        9.30        5.63      5.63 o 
   5   3   2      115.29      109.22      7.46 o 
   6   3   2      118.80      138.96     10.55 o 
  -4   4   2       12.84        9.68      9.84 o 
  -3   4   2      168.28      166.65      8.01 o 
  -2   4   2      437.73      482.09     14.12 o 
  -1   4   2      109.18      109.83      4.93 o 
   0   4   2       68.87       79.66      8.33 o 
   1   4   2       69.58       74.85      9.40 o 
   2   4   2     1897.90     1975.39     62.66 o 
   3   4   2      438.19      409.44     13.56 o 
   4   4   2     2035.16     2091.91     43.70 o 
   5   4   2       89.88       81.06      7.30 o 
   6   4   2       92.87       91.93     10.23 o 
  -3   5   2      214.26      199.09     12.37 o 
  -2   5   2       23.42       24.35      6.11 o 
  -1   5   2      240.56      231.12      8.01 o 
   0   5   2      523.97      541.53     10.76 o 
   1   5   2        8.78       17.93      4.12 o 
   2   5   2        5.38        5.95      5.95 o 
   3   5   2      706.53      701.32     18.96 o 
   4   5   2      388.89      406.10     11.34 o 
   5   5   2      193.69      209.79      8.09 o 
   6   5   2      267.71      266.98     13.01 o 
  -2   6   2       10.84        4.60      9.20 o 
  -1   6   2      126.29      125.07      4.99 o 
   0   6   2      473.87      484.37      8.86 o 
   1   6   2      851.13      864.57     17.95 o 
   2   6   2       33.81       37.44      6.82 o 
   3   6   2       46.23       49.57      6.98 o 
   4   6   2      137.71      138.49      7.54 o 
   5   6   2      430.21      422.60     13.88 o 
   6   6   2      305.38      309.10     14.36 o 
  -1   7   2        0.48        8.06     11.46 o 
   0   7   2      280.00      254.67      8.97 o 
   1   7   2       31.26       27.53      6.22 o 
   2   7   2      400.80      398.89     13.88 o 
   3   7   2      174.77      169.66     10.71 o 
   4   7   2       47.58       38.94      9.12 o 
   5   7   2       25.63       31.96      9.99 o 
   0   8   2        1.65       -9.20     10.47 o 
   1   8   2        0.45       11.50      6.95 o 
   2   8   2      264.16      272.69     13.64 o 
   3   8   2      244.43      236.76     13.17 o 
   4   8   2      153.04      152.69     11.90 o 
  -3  -8   3      154.83      146.82     12.93 o 
  -2  -8   3        5.44       10.15     10.23 o 
  -1  -8   3       25.78       35.89     15.82 o 
  -5  -7   3        5.81        7.46     10.47 o 
  -4  -7   3      193.28      154.59     11.90 o 
  -3  -7   3      594.94      567.36     15.94 o 
  -2  -7   3      258.82      264.28     13.48 o 
  -1  -7   3       40.04       24.52      6.76 o 
   0  -7   3        2.76       -6.34      6.34 o 
   1  -7   3        4.84       13.25      7.26 o 
  -5  -6   3        3.83       -9.52      9.52 o 
  -4  -6   3        0.07        5.39      8.33 o 
  -3  -6   3      317.05      306.72      8.96 o 
  -2  -6   3       33.22       39.34      6.58 o 
  -1  -6   3     1222.63     1191.99     16.65 o 
   0  -6   3      188.22      188.39      5.52 o 
   1  -6   3        2.85       -1.13      5.91 o 
   2  -6   3       21.74       32.36      9.84 o 
  -6  -5   3      157.55      169.66     12.53 o 
  -5  -5   3      472.63      480.11     14.75 o 
  -4  -5   3      103.93      107.24      7.22 o 
  -3  -5   3      169.66      175.69      8.49 o 
  -2  -5   3      276.30      277.13      9.12 o 
  -1  -5   3      760.88      751.57     28.83 o 
   0  -5   3      776.15      759.99     18.53 o 
   1  -5   3      104.61      104.58     11.94 o 
   2  -5   3        7.32        2.46      8.25 o 
   3  -5   3        1.15       -5.16      9.28 o 
  -6  -4   3       26.24       51.48     10.07 o 
  -5  -4   3      163.23      181.32      7.85 o 
  -4  -4   3      662.04      661.11     23.16 o 
  -3  -4   3     1407.69     1453.33     41.72 o 
  -2  -4   3        4.12        8.88      5.55 o 
  -1  -4   3       23.73       34.82      4.04 o 
   0  -4   3      689.92      692.31     15.08 o 
   1  -4   3      567.21      558.13     18.52 o 
   2  -4   3      352.22      366.68     11.66 o 
   3  -4   3       18.15       18.48      8.65 o 
   4  -4   3        9.38        5.55      9.36 o 
  -6  -3   3       69.15       60.20     10.47 o 
  -5  -3   3      155.01      162.04      7.85 o 
  -4  -3   3      447.52      450.92     12.61 o 
  -3  -3   3     1206.20     1319.52     46.40 o 
  -2  -3   3      907.21      846.39     28.79 o 
  -1  -3   3      295.01      291.78      8.57 o 
   0  -3   3        4.61        6.58      3.17 o 
   1  -3   3      369.88      354.28      7.36 o 
   2  -3   3      316.36      318.14     10.39 o 
   3  -3   3      298.71      294.82      9.36 o 
   4  -3   3       68.41       66.55      9.36 o 
   5  -3   3        0.16       13.56      9.60 o 
  -6  -2   3       46.07       39.82      9.91 o 
  -5  -2   3      185.44      175.13      7.85 o 
  -4  -2   3      374.81      373.50      9.99 o 
  -3  -2   3     1086.17     1083.08     44.42 o 
  -2  -2   3     1968.33     1935.42     69.40 o 
  -1  -2   3     1422.58     1445.02     63.26 o 
   0  -2   3     6295.31     6286.04    120.01 o 
   1  -2   3      238.62      265.59      6.26 o 
   2  -2   3      868.23      908.66     28.47 o 
   3  -2   3      404.02      403.01     13.09 o 
   4  -2   3      631.36      610.42     18.24 o 
   5  -2   3        4.47        1.67      8.72 o 
  -6  -1   3       25.96       26.57      9.76 o 
  -5  -1   3      349.00      339.00      9.12 o 
  -4  -1   3      274.55      255.64      8.57 o 
  -3  -1   3       11.46       32.12      5.08 o 
  -2  -1   3      217.24      191.63      6.90 o 
  -1  -1   3      880.88      832.27     37.08 o 
   0  -1   3     2921.44     2795.04     55.40 o 
   1  -1   3      862.61      834.37     18.11 o 
   2  -1   3      925.17      970.52     33.31 o 
   3  -1   3        0.59       -5.39      5.39 o 
   4  -1   3      256.76      246.36      8.72 o 
   5  -1   3      114.99      105.41      9.60 o 
   6  -1   3       60.72       63.45     11.18 o 
  -6   0   3       19.86       -9.99     10.23 o 
  -5   0   3      127.29      121.43      7.14 o 
  -4   0   3      446.56      436.64     12.21 o 
  -3   0   3     1372.75     1396.93     47.75 o 
  -2   0   3       84.51      110.17      5.08 o 
  -1   0   3      581.81      583.51     18.80 o 
   0   0   3     3970.11     4136.08    178.11 o 
   1   0   3     1544.66     1511.10     30.44 o 
   2   0   3     1920.96     1703.02     61.63 o 
   3   0   3      131.78      117.79      6.35 o 
   4   0   3      610.59      583.14     15.07 o 
   5   0   3      612.62      595.28     16.97 o 
   6   0   3       62.59       79.08     10.71 o 
  -6   1   3        1.25       13.64     10.23 o 
  -5   1   3        1.02        9.52      8.33 o 
  -4   1   3       95.94      100.49      7.54 o 
  -3   1   3      657.86      685.14     22.13 o 
  -2   1   3      368.80      343.52      7.85 o 
  -1   1   3     3793.61     3621.96    143.21 o 
   0   1   3       36.84       32.11      2.21 o 
   1   1   3      200.06      196.11     21.49 o 
   2   1   3     2155.59     2040.67     62.34 o 
   3   1   3     1892.29     1881.24     63.45 o 
   4   1   3      279.01      283.64      8.41 o 
   5   1   3      296.80      306.88      9.12 o 
   6   1   3       28.92       35.30      9.52 o 
  -4   2   3        4.89        5.71      6.19 o 
  -3   2   3       44.02       52.59      6.66 o 
  -2   2   3     6001.81     5896.36     93.67 o 
  -1   2   3      164.91      150.98      5.95 o 
   0   2   3     1899.64     1940.43     60.60 o 
   1   2   3     1810.90     1958.23     37.83 o 
   2   2   3      323.82      344.95     11.58 o 
   3   2   3       66.39       64.17      5.31 o 
   4   2   3      527.21      535.15     15.70 o 
   5   2   3      721.51      748.99     22.45 o 
   6   2   3        1.13       15.63      8.57 o 
  -5   3   3       46.52       52.98     10.71 o 
  -4   3   3      101.03      108.19     10.47 o 
  -3   3   3       38.85       46.88      6.90 o 
  -1   3   3      631.01      593.84     17.69 o 
   0   3   3     2504.22     2632.82     63.73 o 
   1   3   3     1363.71     1370.72     41.16 o 
   2   3   3     1770.75     1953.11     67.02 o 
   3   3   3      226.57      279.35     12.29 o 
   4   3   3      577.43      566.09     18.56 o 
   5   3   3      753.54      785.32     22.53 o 
   6   3   3       93.66       82.49      9.84 o 
  -4   4   3       60.53       61.71     10.63 o 
  -3   4   3       58.08       43.70      6.50 o 
  -2   4   3       13.77       12.93      6.58 o 
  -1   4   3       61.71       72.68      4.65 o 
   0   4   3       56.58       65.21      4.48 o 
   1   4   3     7428.63     7580.83     84.20 o 
   2   4   3      450.49      419.98     11.90 o 
   3   4   3      369.48      375.09     11.50 o 
   4   4   3        5.99        1.11      5.95 o 
   5   4   3       37.47       31.57      6.50 o 
   6   4   3      165.31      158.24     11.58 o 
  -3   5   3       32.52       42.43     10.07 o 
  -2   5   3      245.00      250.09      8.41 o 
  -1   5   3      189.35      193.64      6.06 o 
   0   5   3       25.99       20.80      4.49 o 
   1   5   3      210.05      202.26      5.69 o 
   2   5   3     1075.43     1101.71     38.94 o 
   3   5   3     1389.61     1333.72     36.96 o 
   4   5   3      477.32      497.48     13.64 o 
   5   5   3        1.04       12.06      5.95 o 
   6   5   3       11.47       -2.62      9.52 o 
  -2   6   3        2.18       -0.40      9.68 o 
  -1   6   3      147.65      153.00      5.27 o 
   0   6   3       98.99      105.65      5.30 o 
   1   6   3      253.74      257.56      9.36 o 
   2   6   3        0.44        4.92      6.42 o 
   3   6   3      202.30      210.11      8.41 o 
   4   6   3      842.61      854.25     20.07 o 
   5   6   3      554.63      550.78     15.07 o 
   6   6   3       97.56      108.19     11.50 o 
  -1   7   3       16.65       16.87      6.84 o 
   0   7   3      240.62      230.62      8.80 o 
   1   7   3      104.79      110.49      7.26 o 
   2   7   3      111.12      114.38      7.38 o 
   3   7   3       17.81       21.97      8.72 o 
   4   7   3        6.27       12.93      8.72 o 
   5   7   3      420.07      402.61     14.67 o 
   0   8   3       41.64       44.41      7.66 o 
   1   8   3       23.73       21.61      7.36 o 
   2   8   3      207.45      228.04     13.09 o 
   3   8   3      181.50      186.00     12.21 o 
   4   8   3       20.02       14.04      9.60 o 
  -2  -8   4       44.15       44.58     11.42 o 
  -4  -7   4       72.83       84.79     10.79 o 
  -3  -7   4      207.73      206.46     12.37 o 
  -2  -7   4       35.13       47.04      9.99 o 
  -1  -7   4        4.87       -4.60      6.39 o 
   0  -7   4      175.10      155.57      8.64 o 
   1  -7   4       27.56       11.74     10.31 o 
  -5  -6   4       58.58       61.63     10.79 o 
  -4  -6   4     1144.42     1080.30     19.35 o 
  -3  -6   4      482.42      482.33     14.44 o 
  -2  -6   4      205.25      219.47      8.33 o 
  -1  -6   4       52.32       72.22      4.80 o 
   0  -6   4        1.31       -1.31      5.75 o 
   1  -6   4      130.64      139.69     13.96 o 
   2  -6   4       26.46       21.89      9.99 o 
  -6  -5   4      185.33      197.82     13.40 o 
  -5  -5   4      248.90      245.41     12.69 o 
  -4  -5   4       99.23      105.57      6.98 o 
  -3  -5   4       40.82       43.23      6.82 o 
  -2  -5   4     1926.48     1936.37     38.31 o 
  -1  -5   4      611.26      643.68     51.12 o 
   0  -5   4      359.47      353.87      7.58 o 
   1  -5   4        7.26        3.89      4.32 o 
   2  -5   4       26.20       37.44      9.20 o 
   3  -5   4       86.65       96.45     11.18 o 
  -6  -4   4      108.47      112.15     11.82 o 
  -5  -4   4       55.15       62.42      9.44 o 
  -4  -4   4      345.69      330.99     10.31 o 
  -3  -4   4       68.71       75.99      7.22 o 
  -2  -4   4       11.76       18.16      5.95 o 
  -1  -4   4     2118.05     2059.16     92.92 o 
   0  -4   4      797.38      788.71     16.15 o 
   1  -4   4      125.03      122.61      5.27 o 
   2  -4   4      184.11      186.87      8.33 o 
   3  -4   4        5.07        2.38      8.49 o 
   4  -4   4       53.79       71.15     10.87 o 
  -6  -3   4        0.38       14.83      9.68 o 
  -5  -3   4       56.69       75.27      6.74 o 
  -4  -3   4     1759.81     1770.28     35.53 o 
  -3  -3   4      948.03      939.99     38.23 o 
  -2  -3   4      188.42      195.60      7.14 o 
  -1  -3   4      185.91      182.13      4.82 o 
   0  -3   4      604.28      555.10     13.12 o 
   1  -3   4     1160.22     1099.81     70.43 o 
   2  -3   4      689.78      658.01     19.19 o 
   3  -3   4      153.38      149.67      8.01 o 
   4  -3   4       58.53       58.54      9.28 o 
   5  -3   4        4.82        2.06      9.68 o 
  -6  -2   4        9.07       17.61      9.52 o 
  -5  -2   4       53.62       44.58      6.42 o 
  -4  -2   4      194.89      195.12      8.01 o 
  -3  -2   4      698.51      714.01     19.75 o 
  -2  -2   4      533.99      513.98     19.27 o 
  -1  -2   4     1554.29     1591.05     43.01 o 
   0  -2   4      522.07      589.69     15.92 o 
   1  -2   4     1343.94     1356.87     63.22 o 
   2  -2   4       76.76       59.01      5.87 o 
   3  -2   4      618.88      621.93     16.82 o 
   4  -2   4      320.62      314.49      8.80 o 
   5  -2   4        2.81        1.19      8.96 o 
  -6  -1   4       64.99       69.48     10.39 o 
  -5  -1   4      114.36      108.98      7.06 o 
  -4  -1   4       14.57       24.51      6.19 o 
  -3  -1   4      380.10      360.89     13.01 o 
  -2  -1   4      953.54      980.60     31.96 o 
  -1  -1   4     6083.71     5869.36     92.88 o 
   0  -1   4      192.81      209.09      7.34 o 
   1  -1   4        2.13        5.99      2.52 o 
   2  -1   4       20.03       18.40      4.76 o 
   3  -1   4     1136.05     1129.95     40.93 o 
   4  -1   4      143.07      143.48      7.69 o 
   5  -1   4      107.20      103.98      9.84 o 
   6  -1   4       20.86       29.51     10.71 o 
  -6   0   4        1.98       -8.01      9.76 o 
  -5   0   4      445.93      371.76     12.69 o 
  -4   0   4      240.74      247.63      8.57 o 
  -3   0   4        9.73       11.98      5.23 o 
  -2   0   4        1.35        1.27      4.20 o 
  -1   0   4      306.84      306.71     13.88 o 
   0   0   4    10874.67    10897.70    172.28 o 
   1   0   4     4821.00     4647.07     96.61 o 
   2   0   4      136.02      103.75      5.16 o 
   3   0   4      319.82      348.12     12.29 o 
   4   0   4      501.76      461.47     13.40 o 
   5   0   4        6.16        4.20      5.79 o 
   6   0   4      155.77      141.11     12.06 o 
  -5   1   4       62.24       60.44      9.04 o 
  -4   1   4      266.77      275.31      9.04 o 
  -3   1   4       48.26       42.67      6.03 o 
  -2   1   4     1491.48     1678.91     57.74 o 
  -1   1   4      307.76      323.01     12.49 o 
   0   1   4     2781.87     2978.92     42.69 o 
   1   1   4     1078.06     1095.47     28.49 o 
   2   1   4      836.55      776.44     27.92 o 
   3   1   4     1226.28     1127.97     53.38 o 
   4   1   4       37.29       32.68      6.03 o 
   5   1   4       96.01      100.89      7.14 o 
   6   1   4      107.42      127.54     10.95 o 
  -5   2   4        6.17        1.19      9.04 o 
  -4   2   4       47.40       47.51      6.58 o 
  -3   2   4      263.00      280.39      9.12 o 
  -2   2   4     1677.52     1605.85     51.00 o 
  -1   2   4      357.92      346.10      8.36 o 
   0   2   4      292.74      300.26      7.21 o 
   1   2   4      283.16      303.29      7.44 o 
   2   2   4     1670.90     1715.00     60.52 o 
   3   2   4     3651.38     3589.34     78.52 o 
   4   2   4     1284.68     1186.11     37.12 o 
   5   2   4      115.18      104.22      7.54 o 
   6   2   4      137.79      117.39     10.71 o 
  -5   3   4       10.00        5.00      9.91 o 
  -4   3   4       16.49        9.28      8.96 o 
  -3   3   4      280.17      259.60      9.04 o 
  -2   3   4       61.06       62.82      6.58 o 
  -1   3   4      291.54      274.18      6.76 o 
   0   3   4     1452.97     1424.80     41.73 o 
   1   3   4     1433.62     1511.38     41.31 o 
   2   3   4       25.15       20.70      4.68 o 
   3   3   4     1140.07     1162.00     51.40 o 
   4   3   4      725.19      722.42     19.51 o 
   5   3   4      679.19      671.02     20.78 o 
   6   3   4       88.29       87.33     10.15 o 
  -4   4   4       52.58       35.30     10.71 o 
  -3   4   4       16.05       16.02      5.87 o 
  -2   4   4      124.16      127.62      7.85 o 
  -1   4   4      362.02      345.20      8.32 o 
   0   4   4     1294.56     1283.06     50.84 o 
   1   4   4       43.93       48.68      4.48 o 
   2   4   4      301.75      296.73     10.47 o 
   3   4   4      140.57      153.08      7.06 o 
   4   4   4      576.36      592.97     17.13 o 
   5   4   4      238.06      208.13      8.49 o 
   6   4   4      394.44      413.08     14.44 o 
  -3   5   4       46.46       50.29     10.15 o 
  -2   5   4       19.88       25.78      6.27 o 
  -1   5   4        9.21        9.10      4.51 o 
   0   5   4      130.46      135.32      6.42 o 
   1   5   4      956.89      908.88     27.52 o 
   2   5   4      368.10      331.07     12.69 o 
   3   5   4     1142.89     1190.47     35.22 o 
   4   5   4       52.37       59.65      7.14 o 
   5   5   4      207.45      211.30      8.01 o 
   6   5   4      144.70      168.07     12.06 o 
  -2   6   4       67.30       68.69     10.55 o 
  -1   6   4      204.57      218.97      8.24 o 
   0   6   4        4.03       11.88      7.14 o 
   1   6   4      467.67      470.01      9.31 o 
   2   6   4      248.46      264.21      9.20 o 
   3   6   4      580.45      581.95     20.54 o 
   4   6   4       14.02       18.24      6.19 o 
   5   6   4      353.96      301.72     12.85 o 
   6   6   4        0.73        1.35      9.84 o 
  -1   7   4       58.72       50.78     10.39 o 
   0   7   4      141.45      138.49     19.63 o 
   1   7   4       34.59       33.89      6.36 o 
   2   7   4       59.45       39.58      6.50 o 
   3   7   4      163.69      189.49     11.03 o 
   4   7   4      522.57      519.61     14.91 o 
   5   7   4      229.58      219.39     12.93 o 
   0   8   4        6.36       10.26      7.37 o 
   1   8   4      130.09      144.42     19.63 o 
   2   8   4       93.82      100.89     11.10 o 
   3   8   4       32.40       18.24      9.76 o 
   4   8   4      168.18      137.22     11.66 o 
  -4  -7   5      288.92      269.76     13.88 o 
  -3  -7   5        0.25       23.48      9.84 o 
  -2  -7   5      133.16      145.07     11.82 o 
  -1  -7   5       44.23       46.01      7.29 o 
   0  -7   5      115.90      116.41     17.41 o 
  -5  -6   5      251.99      243.66     13.88 o 
  -4  -6   5      192.61      172.12     11.66 o 
  -3  -6   5      205.92      223.28     11.66 o 
  -2  -6   5      299.05      299.82      8.80 o 
  -1  -6   5       27.32       25.98      4.23 o 
   0  -6   5       60.07       71.86      6.78 o 
   1  -6   5      299.26      308.86      9.34 o 
   2  -6   5      144.79      161.97     12.61 o 
  -6  -5   5       10.40        4.68     10.63 o 
  -5  -5   5      160.81      165.14     11.98 o 
  -4  -5   5       57.73       62.66      6.19 o 
  -3  -5   5       48.99       50.37      6.98 o 
  -2  -5   5     1172.00     1199.67     28.40 o 
  -1  -5   5      474.83      470.38      9.18 o 
   0  -5   5       25.06       20.16      4.54 o 
   1  -5   5       57.63       60.96      7.81 o 
   2  -5   5      107.79      115.80     10.79 o 
   3  -5   5       76.30       79.56     11.18 o 
  -6  -4   5      292.51      322.82     15.07 o 
  -5  -4   5      131.43      111.36     10.95 o 
  -4  -4   5        2.26        6.82      6.03 o 
  -3  -4   5      634.68      612.17     17.61 o 
  -2  -4   5     1406.45     1391.06     40.21 o 
  -1  -4   5      327.38      341.54      8.25 o 
   0  -4   5      290.83      274.68      8.01 o 
   1  -4   5       17.38       24.27      4.46 o 
   2  -4   5       47.26       52.98      6.90 o 
   3  -4   5       34.13       39.58      9.44 o 
   4  -4   5      111.28      124.37     12.06 o 
  -6  -3   5      107.17      128.41     11.90 o 
  -5  -3   5      208.97      203.45     11.42 o 
  -4  -3   5      343.44      345.51      9.52 o 
  -3  -3   5      134.86      141.18      7.69 o 
  -2  -3   5      163.52      138.96      7.06 o 
  -1  -3   5      809.28      801.77     18.45 o 
   0  -3   5      549.58      497.25     12.36 o 
   1  -3   5     1868.34     1849.54     34.83 o 
   2  -3   5       95.26       84.55      7.14 o 
   3  -3   5        4.97        2.30      6.19 o 
   4  -3   5       98.88      104.06     10.31 o 
  -6  -2   5        0.24       -0.16      9.52 o 
  -5  -2   5      262.55      262.38      8.25 o 
  -4  -2   5      442.82      459.40     12.93 o 
  -3  -2   5      896.85      953.71     41.01 o 
  -2  -2   5      559.48      574.49     20.15 o 
  -1  -2   5     1477.64     1525.88     42.67 o 
   0  -2   5      341.63      302.11      7.51 o 
   1  -2   5      982.71      904.94     20.67 o 
   2  -2   5     1311.55     1385.12     44.58 o 
   3  -2   5      100.13       88.91      7.46 o 
   4  -2   5        0.17        0.56      5.63 o 
   5  -2   5       33.85       41.96      9.84 o 
  -6  -1   5       19.00       26.49     10.07 o 
  -5  -1   5      146.29      124.85      9.68 o 
  -4  -1   5      747.38      788.57     26.10 o 
  -3  -1   5      664.66      639.22     19.59 o 
  -2  -1   5     1367.17     1299.53     56.39 o 
  -1  -1   5     3376.43     3416.40     71.82 o 
   0  -1   5      301.06      307.75      7.58 o 
   1  -1   5      286.75      255.89      5.75 o 
   2  -1   5     2156.38     2239.44     63.06 o 
   3  -1   5     1265.82     1238.46     40.21 o 
   4  -1   5       15.65       17.29      6.27 o 
   5  -1   5       68.08       59.41      9.28 o 
   6  -1   5       11.50       28.79     10.63 o 
  -6   0   5       76.38       55.20     11.82 o 
  -5   0   5        1.69        7.38      8.09 o 
  -4   0   5        0.18        0.48      6.19 o 
  -3   0   5       21.85       30.22      5.79 o 
  -2   0   5     1023.99     1040.32     33.08 o 
  -1   0   5     1338.35     1362.75     37.55 o 
   0   0   5      763.95      784.63     36.84 o 
   1   0   5     1231.70     1268.21     74.04 o 
   2   0   5      101.40      114.77      5.71 o 
   3   0   5      734.94      789.13     23.40 o 
   4   0   5      593.18      552.92     15.07 o 
   5   0   5      458.84      483.83     14.36 o 
   6   0   5       22.31        1.59      9.76 o 
  -5   1   5       37.75       38.94      9.20 o 
  -4   1   5      151.44      138.49      7.93 o 
  -3   1   5       55.34       50.84      6.27 o 
  -2   1   5       29.62       23.64      5.00 o 
  -1   1   5     4923.92     5034.36    103.67 o 
   0   1   5     1334.49     1339.94     35.90 o 
   1   1   5     4744.94     4625.66     57.04 o 
   2   1   5       29.05       45.85      4.44 o 
   3   1   5        0.34        2.30      4.76 o 
   4   1   5      145.53      156.41      7.61 o 
   5   1   5      369.64      377.87      9.52 o 
   6   1   5      192.58      194.96     11.90 o 
  -5   2   5       81.65       60.76     10.31 o 
  -4   2   5       39.03       51.40      6.58 o 
  -3   2   5      217.54      206.22      8.65 o 
  -2   2   5      984.06     1013.28     28.24 o 
  -1   2   5      299.91      325.78      6.63 o 
   0   2   5      728.08      723.08     17.22 o 
   1   2   5     1395.51     1484.14     38.37 o 
   2   2   5     2127.52     2235.32     70.91 o 
   3   2   5      483.18      452.03     12.85 o 
   4   2   5       23.39       23.32      5.95 o 
   5   2   5      131.44      125.40      7.54 o 
   6   2   5      721.30      729.40     16.97 o 
  -5   3   5        0.10       -4.05     10.23 o 
  -4   3   5        0.54        3.97      8.96 o 
  -3   3   5      647.37      640.49     20.62 o 
  -2   3   5      291.02      317.67      9.12 o 
  -1   3   5      192.63      176.77      8.72 o 
   0   3   5       96.17      100.50     14.95 o 
   1   3   5       92.32       85.44     13.29 o 
   2   3   5      776.55      786.43     26.49 o 
   3   3   5     1421.85     1432.94     50.13 o 
   4   3   5      992.23     1012.09     33.15 o 
   5   3   5      174.18      177.04      8.09 o 
   6   3   5      184.08      169.58     11.10 o 
  -4   4   5        0.41        3.33      9.60 o 
  -3   4   5       14.67        2.86      8.25 o 
  -2   4   5        5.91        6.66      6.58 o 
  -1   4   5     1170.47     1142.54     26.17 o 
   0   4   5      744.72      780.34     34.86 o 
   1   4   5     1694.47     1740.48     38.26 o 
   2   4   5     1000.82     1046.75     45.77 o 
   3   4   5     1352.92     1398.28     44.26 o 
   4   4   5     1169.03     1204.43     33.00 o 
   5   4   5       88.05       71.94      7.06 o 
   6   4   5      116.44      109.14     11.10 o 
  -3   5   5        2.26        7.61      9.28 o 
  -2   5   5        1.16        7.77      5.79 o 
  -1   5   5       19.60       29.35      6.74 o 
   0   5   5      957.35      984.34     22.32 o 
   1   5   5      596.22      565.93     11.86 o 
   2   5   5      183.78      166.33      8.33 o 
   3   5   5        0.10        3.97      6.11 o 
   4   5   5       33.02       33.71      6.74 o 
   5   5   5      546.88      566.96     15.47 o 
   6   5   5      280.83      330.99     13.96 o 
  -2   6   5       20.84       20.54      9.60 o 
  -1   6   5        0.92       -0.63      5.86 o 
   0   6   5      172.46      167.50      5.66 o 
   1   6   5       18.69        8.45      6.62 o 
   2   6   5     2152.55     2239.04     37.60 o 
   3   6   5      310.55      304.74      9.28 o 
   4   6   5        5.77        8.57      6.03 o 
   5   6   5       30.58       35.45      9.36 o 
   6   6   5      284.29      268.73     14.04 o 
  -1   7   5       41.81       52.37     12.10 o 
   0   7   5       24.84       23.72      9.20 o 
   1   7   5       56.52       51.03     15.63 o 
   2   7   5       41.70       60.68      6.42 o 
   3   7   5      361.06      382.86     13.48 o 
   4   7   5      642.90      609.47     15.86 o 
   5   7   5       53.02       34.19     10.39 o 
   0   8   5        8.22        8.05      8.13 o 
   1   8   5        3.93       16.54      6.87 o 
   2   8   5       10.48       -9.44      9.44 o 
   3   8   5       29.56       19.35      9.84 o 
   4   8   5      100.03      105.02     11.26 o 
  -4  -7   6       11.71       20.78     10.23 o 
  -3  -7   6       53.53       52.11     10.79 o 
  -2  -7   6      230.93      217.01     13.25 o 
  -1  -7   6      184.23      179.53      9.03 o 
   0  -7   6       20.61       31.22      7.48 o 
  -5  -6   6      222.73      238.82     14.20 o 
  -4  -6   6      272.12      273.72     13.25 o 
  -3  -6   6        0.93       -2.38      8.72 o 
  -2  -6   6        8.88       -5.16      8.41 o 
  -1  -6   6      592.38      596.30     10.82 o 
   0  -6   6       39.76       35.30      6.53 o 
   1  -6   6      179.21      178.48      8.38 o 
   2  -6   6        0.45       -5.47     10.15 o 
  -5  -5   6      200.84      216.69     13.09 o 
  -4  -5   6      901.15      871.14     17.53 o 
  -3  -5   6      141.32      130.56      7.61 o 
  -2  -5   6        2.75        2.78      6.19 o 
  -1  -5   6       18.86       20.07      6.50 o 
   0  -5   6      335.02      329.73      6.72 o 
   1  -5   6      280.21      283.11     12.97 o 
   2  -5   6       85.74       83.60     10.55 o 
   3  -5   6        4.49       -1.59      9.91 o 
  -6  -4   6       14.17       11.42     10.79 o 
  -5  -4   6      131.49      153.56     11.50 o 
  -4  -4   6      559.79      522.38     16.10 o 
  -3  -4   6     2224.83     2192.48     38.07 o 
  -2  -4   6     1539.09     1575.95     38.23 o 
  -1  -4   6      491.23      484.39     23.28 o 
   0  -4   6        0.41        4.92      7.69 o 
   1  -4   6      253.21      243.81     10.55 o 
   2  -4   6      487.17      501.68     16.58 o 
   3  -4   6        6.17       10.87      8.88 o 
   4  -4   6      203.52      232.80     13.88 o 
  -6  -3   6        8.19        2.06     10.23 o 
  -5  -3   6      132.51      123.10     10.47 o 
  -4  -3   6       36.91       32.12      6.35 o 
  -3  -3   6      211.85      221.29      8.72 o 
  -2  -3   6      966.26      928.33     38.63 o 
  -1  -3   6     1524.24     1563.37     35.61 o 
   0  -3   6       96.04       81.72      6.07 o 
   1  -3   6      240.37      251.03      5.86 o 
   2  -3   6        1.00       -6.03      6.03 o 
   3  -3   6      223.39      237.24      8.41 o 
   4  -3   6      140.92      125.24     10.87 o 
  -6  -2   6       99.77       97.32     11.82 o 
  -5  -2   6      414.08      424.51     13.64 o 
  -4  -2   6      144.12      142.53      7.69 o 
  -3  -2   6       24.39       13.40      6.03 o 
  -2  -2   6      606.90      610.03     22.05 o 
  -1  -2   6      134.68      209.76     11.58 o 
   0  -2   6     4604.91     4393.28     88.80 o 
   1  -2   6     1236.48     1159.72     32.63 o 
   2  -2   6      112.29       99.86      6.90 o 
   3  -2   6       95.42       90.26      7.38 o 
   4  -2   6       13.43       22.37      5.63 o 
   5  -2   6       58.43       53.54     10.31 o 
  -6  -1   6       36.22       27.13     10.39 o 
  -5  -1   6       40.08       31.89      8.80 o 
  -4  -1   6      145.02      151.81      7.85 o 
  -3  -1   6      603.06      602.73     18.16 o 
  -2  -1   6      330.68      337.89     10.39 o 
  -1  -1   6      355.79      425.74     14.91 o 
   0  -1   6      801.71      761.43     17.95 o 
   1  -1   6     1682.48     1625.24     42.16 o 
   2  -1   6      930.13      848.06     26.25 o 
   3  -1   6      650.85      653.41     19.19 o 
   4  -1   6       11.30        9.68      6.11 o 
   5  -1   6       89.96       90.66     10.15 o 
  -6   0   6       57.75       24.59     10.79 o 
  -5   0   6       27.50       25.70      8.65 o 
  -4   0   6      121.19      133.33      7.77 o 
  -3   0   6      868.11      931.66     34.82 o 
  -2   0   6     2204.37     2077.40     63.14 o 
  -1   0   6      187.20      224.30      6.06 o 
   0   0   6       90.02       82.92      3.39 o 
   1   0   6      105.17       86.14     10.27 o 
   2   0   6     4597.99     4607.69     90.66 o 
   3   0   6       32.67       26.33      5.71 o 
   4   0   6      236.64      222.25      8.57 o 
   5   0   6       63.23       48.86      8.72 o 
   6   0   6       10.22       18.72     10.07 o 
  -5   1   6       83.46       81.86      9.99 o 
  -4   1   6       14.13       18.80      6.19 o 
  -3   1   6       21.39       29.90      6.19 o 
  -2   1   6      213.90      202.18      7.54 o 
  -1   1   6     2518.96     2628.83     94.15 o 
   0   1   6     2409.95     2518.71     77.18 o 
   1   1   6      500.17      507.32     25.46 o 
   2   1   6      848.19      895.01     27.44 o 
   3   1   6      525.41      505.73     14.04 o 
   4   1   6      617.74      629.14     18.24 o 
   5   1   6      423.08      411.10     10.31 o 
   6   1   6       46.24       60.04     10.15 o 
  -5   2   6        1.03        9.36      9.52 o 
  -4   2   6       79.03       81.38      9.68 o 
  -3   2   6      301.99      297.92      9.44 o 
  -2   2   6      438.23      448.06     14.83 o 
  -1   2   6      451.89      455.29     11.98 o 
   0   2   6     1078.94     1083.80     24.73 o 
   1   2   6      574.37      545.87     12.47 o 
   2   2   6     2498.56     2647.69     72.02 o 
   3   2   6        6.19        3.81      5.00 o 
   4   2   6      153.43      151.58      7.61 o 
   5   2   6     1279.71     1292.31     24.67 o 
   6   2   6       12.95        4.92      9.28 o 
  -4   3   6       31.50       34.03      9.60 o 
  -3   3   6      575.21      579.49     19.04 o 
  -2   3   6       10.47       10.63      6.11 o 
  -1   3   6       38.84       39.27      5.55 o 
   0   3   6      228.90      225.90      6.07 o 
   1   3   6     3060.94     3156.80     53.37 o 
   2   3   6     1469.43     1542.16     56.24 o 
   3   3   6      766.35      798.01     24.43 o 
   4   3   6       51.60       49.18      6.42 o 
   5   3   6      566.04      571.96     18.80 o 
   6   3   6       30.15       34.03      9.44 o 
  -4   4   6       44.15       42.67     10.79 o 
  -3   4   6       16.64       13.96      8.96 o 
  -2   4   6      274.00      299.66      9.52 o 
  -1   4   6       26.65       25.60      4.51 o 
   0   4   6      160.50      173.10      7.34 o 
   1   4   6       12.21       11.75      3.76 o 
   2   4   6      776.82      882.72     26.73 o 
   3   4   6      743.93      799.91     22.37 o 
   4   4   6      394.07      379.29     11.26 o 
   5   4   6     1266.01     1282.24     22.92 o 
   6   4   6      182.78      189.25     11.90 o 
  -3   5   6        7.98        0.63      9.28 o 
  -2   5   6      111.99      115.33     10.15 o 
  -1   5   6      191.85      186.40     12.37 o 
   0   5   6      376.47      384.47      9.40 o 
   1   5   6        9.62        6.15      4.26 o 
   2   5   6       60.02       60.68      6.82 o 
   3   5   6      810.23      793.89     28.32 o 
   4   5   6      446.92      445.13     12.45 o 
   5   5   6      163.52      162.84      7.38 o 
   6   5   6      288.03      331.86     13.88 o 
  -2   6   6       26.56       22.84      9.84 o 
  -1   6   6      167.35      167.58      7.96 o 
   0   6   6      232.62      243.06      6.11 o 
   1   6   6      698.76      672.94     15.31 o 
   2   6   6        6.75        8.96      6.50 o 
   3   6   6        8.32        7.77      6.27 o 
   4   6   6      117.90      123.42      7.30 o 
   5   6   6      267.50      265.79     12.61 o 
   6   6   6      247.02      257.46     13.72 o 
  -1   7   6        0.21        0.22      6.84 o 
   0   7   6       38.94       30.80      6.90 o 
   1   7   6      220.44      209.97     16.18 o 
   2   7   6      272.91      306.80     12.53 o 
   3   7   6        8.50       10.63      8.41 o 
   4   7   6      169.28      158.32     11.10 o 
   5   7   6       19.15       29.74      9.76 o 
   0   8   6        1.44       -5.20      7.35 o 
   1   8   6       24.96       15.88     13.40 o 
   2   8   6      327.07      303.78     13.80 o 
   3   8   6      250.44      270.87     13.25 o 
   4   8   6      210.98      211.86     13.01 o 
  -3  -7   7       74.98       99.23     12.06 o 
  -2  -7   7      289.15      303.55     15.07 o 
  -1  -7   7      189.22      187.19      9.37 o 
  -4  -6   7        0.02       21.34      9.76 o 
  -3  -6   7      124.67      122.86     11.26 o 
  -2  -6   7      100.68       97.56     10.47 o 
  -1  -6   7       52.45       53.55      6.93 o 
   0  -6   7      799.42      769.83     12.45 o 
   1  -6   7        2.48        1.27      6.74 o 
  -5  -5   7      339.31      318.14     14.91 o 
  -4  -5   7        9.41       22.37      8.96 o 
  -3  -5   7      387.78      382.15     13.33 o 
  -2  -5   7       98.07       87.41      7.06 o 
  -1  -5   7      376.70      371.80      6.97 o 
   0  -5   7      673.53      638.59     16.85 o 
   1  -5   7      145.24      146.64     10.91 o 
   2  -5   7       30.95       23.64      9.44 o 
   3  -5   7       20.67       20.62     10.63 o 
  -5  -4   7      118.92      134.05     11.58 o 
  -4  -4   7      286.05      281.18     11.90 o 
  -3  -4   7      299.76      313.22      9.68 o 
  -2  -4   7      115.69      122.78      7.69 o 
  -1  -4   7       24.81       25.65      4.92 o 
   0  -4   7       66.01       64.88      4.91 o 
   1  -4   7      287.79      303.22      6.48 o 
   2  -4   7      122.01      134.76      7.22 o 
   3  -4   7      274.97      289.67     13.01 o 
  -6  -3   7        2.26       21.65     10.63 o 
  -5  -3   7      101.67      105.97     10.47 o 
  -4  -3   7     1353.11     1320.23     23.32 o 
  -3  -3   7      427.85      437.35     13.56 o 
  -2  -3   7      437.95      470.67     16.66 o 
  -1  -3   7      383.42      382.83      9.11 o 
   0  -3   7       16.97       31.83      6.39 o 
   1  -3   7      423.64      391.59     17.57 o 
   2  -3   7       61.26       57.19      7.06 o 
   3  -3   7      555.68      602.41     15.70 o 
   4  -3   7       23.56       22.13      9.20 o 
  -6  -2   7       20.08       37.75     10.39 o 
  -5  -2   7       72.75       66.39      9.60 o 
  -4  -2   7      582.69      559.90     18.88 o 
  -3  -2   7      666.99      701.88     19.35 o 
  -2  -2   7     1062.02     1076.73     41.40 o 
  -1  -2   7     1207.50     1156.92     69.60 o 
   0  -2   7     1631.85     1548.27     42.55 o 
   1  -2   7       21.22       27.92      7.97 o 
   2  -2   7       38.09       38.07      6.35 o 
   3  -2   7      333.16      353.99     10.87 o 
   4  -2   7      244.76      239.14     11.66 o 
   5  -2   7       36.96       25.46     10.15 o 
  -6  -1   7       48.70       76.70     11.42 o 
  -5  -1   7      232.00      217.33     11.42 o 
  -4  -1   7      241.20      232.32      8.41 o 
  -3  -1   7        1.40        6.66      5.79 o 
  -2  -1   7       89.98       91.21      6.11 o 
  -1  -1   7     1469.92     1526.03     40.35 o 
   0  -1   7      914.30      844.81     21.30 o 
   1  -1   7      852.57      805.10     19.15 o 
   2  -1   7      213.00      206.78      7.61 o 
   3  -1   7       14.91        3.73      6.11 o 
   4  -1   7      149.50      160.06      7.61 o 
   5  -1   7       64.67       59.96      9.99 o 
  -5   0   7       62.64       67.42      9.91 o 
  -4   0   7      171.32      189.49      8.09 o 
  -3   0   7      245.97      245.88      8.57 o 
  -2   0   7     1023.17     1006.46     49.41 o 
  -1   0   7      449.71      519.78     13.09 o 
   0   0   7     2821.26     3193.06     57.94 o 
   1   0   7     2419.79     2378.34     50.17 o 
   2   0   7     1873.29     1826.59     59.01 o 
   3   0   7      194.98      196.39      7.77 o 
   4   0   7       50.34       59.41      6.74 o 
   5   0   7       48.64       47.35      9.04 o 
   6   0   7      192.42      238.03     13.80 o 
  -5   1   7        2.28       14.52      9.28 o 
  -4   1   7        3.63        3.57      6.03 o 
  -3   1   7      598.26      598.84     15.70 o 
  -2   1   7      288.93      308.70      9.12 o 
  -1   1   7      588.60      585.45     15.62 o 
   0   1   7      977.12     1090.37     30.42 o 
   1   1   7     1158.06     1263.17     45.57 o 
   2   1   7       83.83       61.07      5.23 o 
   3   1   7     1806.10     1787.17     49.49 o 
   4   1   7      747.04      710.28     25.78 o 
   5   1   7        5.12       -0.87      5.71 o 
   6   1   7       14.44        7.85      9.76 o 
  -5   2   7       23.00       23.48      9.91 o 
  -4   2   7        3.65        4.44      8.65 o 
  -3   2   7        0.53       -3.25      6.19 o 
  -2   2   7     1007.18     1087.76     38.87 o 
  -1   2   7      531.65      532.13     12.19 o 
   0   2   7     2236.47     2200.92     96.25 o 
   1   2   7      122.10      140.16     15.98 o 
   2   2   7      436.14      487.96     16.18 o 
   3   2   7       17.76       11.26      5.31 o 
   4   2   7      782.88      787.30     27.76 o 
   5   2   7      494.74      451.00     16.26 o 
   6   2   7       16.80       23.87      9.36 o 
  -4   3   7       29.82       23.08     10.31 o 
  -3   3   7       35.26       29.82      6.42 o 
  -2   3   7       19.91       31.57      6.58 o 
  -1   3   7      147.88      146.07      5.19 o 
   0   3   7      763.66      763.34     17.19 o 
   1   3   7     1283.68     1345.51     36.86 o 
   2   3   7      799.46      882.56     27.36 o 
   3   3   7       55.87       53.22      6.11 o 
   4   3   7      366.72      339.95     11.18 o 
   5   3   7      581.44      626.53     17.53 o 
   6   3   7      144.31      179.57     11.58 o 
  -4   4   7      194.55      176.00     13.25 o 
  -3   4   7        9.86       11.42      8.80 o 
  -2   4   7       26.43       36.80      6.66 o 
  -1   4   7        3.92        6.98      4.37 o 
   0   4   7      121.11      128.39     15.74 o 
   1   4   7      864.64      889.78     21.88 o 
   2   4   7     1363.74     1535.34     47.75 o 
   3   4   7      706.01      702.67     19.67 o 
   4   4   7      248.64      255.64      9.12 o 
   5   4   7       10.51       13.17      6.03 o 
   6   4   7        3.87        7.14      9.28 o 
  -3   5   7       25.55       40.29     10.07 o 
  -2   5   7       53.94       66.86      9.52 o 
  -1   5   7      293.45      300.65     24.11 o 
   0   5   7      158.06      156.25      5.83 o 
   1   5   7      548.72      597.15     19.91 o 
   2   5   7      447.07      445.29     13.80 o 
   3   5   7      875.71      877.09     27.68 o 
   4   5   7      504.49      524.21     12.77 o 
   5   5   7      115.47      130.08      9.99 o 
   6   5   7      110.36      107.87     11.74 o 
  -2   6   7       28.88       16.10     10.23 o 
  -1   6   7       43.61       42.40      6.78 o 
   0   6   7      113.20      121.34      5.27 o 
   1   6   7      110.16      107.47     12.97 o 
   2   6   7        3.14       11.66      6.42 o 
   3   6   7       64.69       59.96      6.90 o 
   4   6   7      550.13      575.60     15.63 o 
   5   6   7      810.54      844.97     17.77 o 
   6   6   7       21.52       24.35     10.87 o 
  -1   7   7       40.30       24.95     12.21 o 
   0   7   7       20.23       18.44      6.69 o 
   1   7   7      234.66      248.21     14.99 o 
   2   7   7      240.13      226.93     12.14 o 
   3   7   7       26.25       18.32      9.04 o 
   4   7   7       60.77       52.11      9.84 o 
   5   7   7      155.70      163.79     12.29 o 
   0   8   7       21.45       26.06      7.85 o 
   1   8   7      124.98      126.39      8.52 o 
   2   8   7       23.42       18.32      9.84 o 
   3   8   7      505.05      469.32     15.70 o 
   4   8   7       28.88       43.62     10.31 o 
  -2  -7   8       83.66       82.09     12.21 o 
  -4  -6   8       71.94       54.49     11.03 o 
  -3  -6   8      527.76      540.86     16.50 o 
  -2  -6   8      360.41      337.10     14.28 o 
  -1  -6   8        4.64       13.07      7.30 o 
   0  -6   8       16.24       35.72      6.90 o 
   1  -6   8        1.17        5.84      7.26 o 
  -5  -5   8      116.13      104.62     12.29 o 
  -4  -5   8       19.29       23.32      9.44 o 
  -3  -5   8        4.03       13.40      8.80 o 
  -2  -5   8      414.07      449.89     14.20 o 
  -1  -5   8      459.36      468.61     10.23 o 
   0  -5   8      155.63      167.44     13.01 o 
   1  -5   8       34.68       26.19      8.41 o 
   2  -5   8        9.77       14.04      9.76 o 
  -5  -4   8       82.58      100.26     11.66 o 
  -4  -4   8      228.87      218.12     11.42 o 
  -3  -4   8       17.44       12.14      6.42 o 
  -2  -4   8       11.93       22.05      6.35 o 
  -1  -4   8      655.69      627.02     16.01 o 
   0  -4   8     1436.78     1448.84     20.55 o 
   1  -4   8       69.04       73.35      4.82 o 
   2  -4   8        8.10        6.90      8.49 o 
   3  -4   8        3.20       -3.25      9.20 o 
  -5  -3   8       10.17       16.50      9.52 o 
  -4  -3   8      284.29      284.03      8.33 o 
  -3  -3   8     1694.91     1684.22     31.81 o 
  -2  -3   8      282.29      277.61      9.28 o 
  -1  -3   8      201.75      198.54      5.75 o 
   0  -3   8      297.92      274.75      9.12 o 
   1  -3   8      681.18      658.74     64.60 o 
   2  -3   8      278.07      275.55      8.96 o 
   3  -3   8      372.85      361.45     12.93 o 
   4  -3   8       64.47       47.59     10.15 o 
  -5  -2   8       21.32       30.46      9.60 o 
  -4  -2   8      566.18      599.00     16.82 o 
  -3  -2   8        7.03        5.31      6.27 o 
  -2  -2   8      554.75      528.25     15.94 o 
  -1  -2   8      399.15      420.94     12.18 o 
   0  -2   8      231.94      258.89      5.58 o 
   1  -2   8       31.08       35.47      4.32 o 
   2  -2   8      853.15      796.03     28.79 o 
   3  -2   8      761.40      712.66     19.99 o 
   4  -2   8       12.35       25.94      8.72 o 
   5  -2   8       21.83       23.56      9.99 o 
  -5  -1   8       61.75       70.83      9.68 o 
  -4  -1   8       50.18       55.13      6.58 o 
  -3  -1   8       44.33       41.48      6.66 o 
  -2  -1   8       81.22       79.95      6.35 o 
  -1  -1   8     3269.00     3522.57     56.20 o 
   0  -1   8     1459.80     1480.87     47.43 o 
   1  -1   8       26.37       22.45      5.91 o 
   2  -1   8      208.31      204.64      7.85 o 
   3  -1   8      245.69      260.56      8.96 o 
   4  -1   8      254.15      236.44      8.09 o 
   5  -1   8       68.00       59.49      9.99 o 
  -5   0   8      104.98      116.99     10.87 o 
  -4   0   8      296.78      296.01      8.72 o 
  -3   0   8        1.52        1.51      6.19 o 
  -2   0   8        2.11       -5.39      5.39 o 
  -1   0   8     1759.47     1838.67     41.10 o 
   0   0   8       68.09       47.80      3.90 o 
   1   0   8     1347.07     1334.52     37.54 o 
   2   0   8     1263.96     1278.51     47.83 o 
   3   0   8        6.79        9.28      5.95 o 
   4   0   8      230.98      214.95      8.49 o 
   5   0   8      111.77      123.81     10.71 o 
   6   0   8       63.87       88.28     11.90 o 
  -5   1   8       57.15       56.39     10.39 o 
  -4   1   8      152.75      165.46     10.63 o 
  -3   1   8      328.41      347.01      9.68 o 
  -2   1   8       21.85       17.77      5.87 o 
  -1   1   8       43.44       46.74      3.92 o 
   0   1   8      186.84      164.27     25.74 o 
   1   1   8     2422.32     2440.96     48.29 o 
   2   1   8      313.22      299.58     11.10 o 
   3   1   8      419.65      426.33     12.21 o 
   4   1   8       28.55       32.60      6.50 o 
   5   1   8       18.32        5.31      8.17 o 
   6   1   8       86.99       86.38     11.03 o 
  -5   2   8        2.33       -9.84      9.84 o 
  -4   2   8       20.20       30.78      9.36 o 
  -3   2   8       19.94       24.91      6.50 o 
  -2   2   8      988.00     1011.13     33.15 o 
  -1   2   8     1544.65     1536.49     35.45 o 
   0   2   8      165.38      180.16     18.24 o 
   1   2   8      104.00       88.81      8.80 o 
   2   2   8      757.32      743.84     25.06 o 
   3   2   8     2180.43     2358.81     53.62 o 
   4   2   8      571.52      546.42     15.23 o 
   5   2   8       43.42       46.48      6.27 o 
   6   2   8       81.73       95.82     10.87 o 
  -4   3   8      147.09      127.46     11.66 o 
  -3   3   8      229.79      211.54      8.17 o 
  -2   3   8       92.74       93.20      7.46 o 
  -1   3   8      614.39      620.71     17.05 o 
   0   3   8      202.91      193.55     20.15 o 
   1   3   8      267.18      271.60     10.83 o 
   2   3   8       39.71       32.68      5.95 o 
   3   3   8      543.72      575.45     16.82 o 
   4   3   8     1256.66     1254.24     30.14 o 
   5   3   8       89.95       97.48      6.90 o 
   6   3   8      154.30      190.76     12.14 o 
  -4   4   8       13.37       11.58     10.31 o 
  -3   4   8        0.44       -0.40      8.80 o 
  -2   4   8        3.55       -1.82      6.19 o 
  -1   4   8      148.14      145.83      6.82 o 
   0   4   8      820.00      825.58     18.04 o 
   1   4   8      665.79      682.95     27.21 o 
   2   4   8      155.47      145.94      7.61 o 
   3   4   8      203.05      236.92      8.33 o 
   4   4   8      885.90      909.21     25.70 o 
   5   4   8       36.78       22.68      6.27 o 
   6   4   8      642.13      609.08     16.74 o 
  -3   5   8       15.36       31.01     10.23 o 
  -2   5   8       31.73       37.20      9.36 o 
  -1   5   8        9.14        7.41      6.54 o 
   0   5   8       32.25       26.00      4.80 o 
   1   5   8      266.85      273.79     13.80 o 
   2   5   8     1136.25     1189.12     33.23 o 
   3   5   8       66.47       66.94      7.06 o 
   4   5   8      492.51      542.61     18.48 o 
   5   5   8       37.69       34.11      8.88 o 
   6   5   8      242.58      292.28     14.04 o 
  -2   6   8       26.76       23.08     10.47 o 
  -1   6   8      194.86      188.74      8.35 o 
   0   6   8       44.64       36.17      4.54 o 
   1   6   8        3.82        4.16      6.74 o 
   2   6   8      452.81      476.06     12.21 o 
   3   6   8      320.60      320.60      9.04 o 
   4   6   8      112.62      118.02      6.82 o 
   5   6   8        8.73       14.44      9.04 o 
   6   6   8      163.88      143.01     12.85 o 
  -1   7   8       46.83       34.71     17.65 o 
   0   7   8       94.98      102.89      7.80 o 
   1   7   8       12.69       17.53      6.53 o 
   2   7   8        4.82        8.49      8.72 o 
   3   7   8       49.96       44.89      9.44 o 
   4   7   8      353.09      340.83     13.96 o 
   5   7   8      359.84      365.18     15.23 o 
   1   8   8       60.43       70.67     11.50 o 
   2   8   8       63.58       78.60     11.18 o 
   3   8   8        3.60       14.44      9.84 o 
   4   8   8       44.26       25.46     10.39 o 
  -3  -6   9      186.99      193.06     13.17 o 
  -2  -6   9      221.08      227.48     13.33 o 
  -1  -6   9       15.23        8.59      6.93 o 
   0  -6   9        7.83       -3.41      6.79 o 
  -4  -5   9       57.84       63.93     10.71 o 
  -3  -5   9      229.88      226.37     12.53 o 
  -2  -5   9      124.29      145.55     10.79 o 
  -1  -5   9      283.74      274.40      8.80 o 
   0  -5   9       82.15       91.77      7.21 o 
   1  -5   9      204.55      202.30     24.03 o 
   2  -5   9       72.45       92.80     11.34 o 
  -5  -4   9        4.89      -10.47     10.47 o 
  -4  -4   9       71.51       70.27      9.99 o 
  -3  -4   9      228.34      221.69     11.82 o 
  -2  -4   9      508.31      523.33     17.13 o 
  -1  -4   9      691.80      662.60     14.05 o 
   0  -4   9        6.01        8.18      4.32 o 
   1  -4   9      473.68      494.49     11.14 o 
   2  -4   9       57.92       63.30      9.68 o 
   3  -4   9       15.36       29.11     10.15 o 
  -5  -3   9       43.61       35.45     10.31 o 
  -4  -3   9      190.02      172.99     10.87 o 
  -3  -3   9       24.46       29.98      6.58 o 
  -2  -3   9       40.52       42.04      6.98 o 
  -1  -3   9      116.72      110.37      5.36 o 
   0  -3   9      595.68      583.94     11.43 o 
   1  -3   9      424.77      399.58     19.79 o 
   2  -3   9      229.43      227.40      8.41 o 
   3  -3   9       37.60       24.83      9.28 o 
   4  -3   9      151.45      135.16     11.82 o 
  -5  -2   9      252.97      288.00     13.72 o 
  -4  -2   9      282.50      281.89     11.66 o 
  -3  -2   9      765.31      795.71     23.16 o 
  -2  -2   9      134.38      121.36      7.46 o 
  -1  -2   9      179.06      166.99      5.51 o 
   0  -2   9     1082.43     1110.72     26.36 o 
   1  -2   9       66.94       61.76     10.47 o 
   2  -2   9     1282.10     1334.67     31.09 o 
   3  -2   9       59.56       59.17      6.50 o 
   4  -2   9      171.76      150.23     11.03 o 
  -5  -1   9       20.98       16.97      9.52 o 
  -4  -1   9        1.76       -4.12      5.55 o 
  -3  -1   9     1354.58     1332.13     30.14 o 
  -2  -1   9      301.67      284.75      8.65 o 
  -1  -1   9      604.83      596.69     15.03 o 
   0  -1   9      125.92      116.58      4.93 o 
   1  -1   9       86.97       76.93     10.55 o 
   2  -1   9     1176.42     1192.30     36.49 o 
   3  -1   9      439.52      438.62     12.45 o 
   4  -1   9      113.02      115.49      9.60 o 
   5  -1   9       44.17       31.89      9.76 o 
  -5   0   9        3.00       -1.82      9.20 o 
  -4   0   9       94.83       93.44      9.68 o 
  -3   0   9      387.76      388.57     10.95 o 
  -2   0   9     1181.89     1230.05     37.60 o 
  -1   0   9      848.37      873.85     22.09 o 
   0   0   9     1074.51     1132.61     48.70 o 
   1   0   9      259.21      246.78      7.10 o 
   2   0   9       87.30       71.07      6.66 o 
   3   0   9      400.02      378.58     10.55 o 
   4   0   9      111.67      135.95      7.54 o 
   5   0   9      343.25      376.12     13.56 o 
  -5   1   9       10.92       10.55      9.84 o 
  -4   1   9       53.17       56.32      9.36 o 
  -3   1   9      234.47      232.32      8.65 o 
  -2   1   9        0.28       11.26      5.95 o 
  -1   1   9      583.35      599.50     13.87 o 
   0   1   9     2512.79     2657.80     47.50 o 
   1   1   9     1880.01     1868.51     76.34 o 
   2   1   9       80.53       67.02      6.19 o 
   3   1   9        0.42       11.10      5.95 o 
   4   1   9       88.46       81.38      7.14 o 
   5   1   9      397.81      411.10     13.33 o 
   6   1   9       49.38       53.54     10.63 o 
  -4   2   9       85.31       75.59     10.71 o 
  -3   2   9       42.38       44.97      6.74 o 
  -2   2   9       60.84       54.33      6.98 o 
  -1   2   9        0.91        4.77      3.98 o 
   0   2   9        2.80        3.85      3.77 o 
   1   2   9      440.64      459.52     26.85 o 
   2   2   9     1934.55     2039.80     58.69 o 
   3   2   9      512.13      540.70     17.13 o 
   4   2   9       50.97       46.08      6.58 o 
   5   2   9        1.38       -8.09      8.09 o 
   6   2   9      138.00      136.66     11.66 o 
  -4   3   9        1.56        5.47      9.91 o 
  -3   3   9      131.84      139.52     10.63 o 
  -2   3   9      202.67      198.61      8.49 o 
  -1   3   9      296.43      272.26     11.46 o 
   0   3   9       17.69       19.04      4.60 o 
   1   3   9       15.94       15.55      8.05 o 
   2   3   9      618.88      607.97     20.46 o 
   3   3   9      594.78      602.02     16.34 o 
   4   3   9      748.33      788.89     23.48 o 
   5   3   9        9.51       19.43      5.71 o 
   6   3   9        9.63       25.70     10.39 o 
  -3   4   9        6.20        5.08      9.36 o 
  -2   4   9       91.08       87.17      7.06 o 
  -1   4   9      207.16      194.32      6.17 o 
   0   4   9      258.60      284.95     20.82 o 
   1   4   9      533.67      584.60     12.30 o 
   2   4   9       11.80       11.18      6.19 o 
   3   4   9     1451.17     1453.25     35.22 o 
   4   4   9      319.35      314.33      9.44 o 
   5   4   9      233.00      209.08     11.58 o 
   6   4   9      107.02       68.37     11.26 o 
  -3   5   9        0.14       13.56     10.23 o 
  -2   5   9        1.54       -4.28      8.96 o 
  -1   5   9       46.22       48.89     13.36 o 
   0   5   9      266.96      264.25     25.42 o 
   1   5   9      309.66      309.72     19.43 o 
   2   5   9      340.93      335.11     10.63 o 
   3   5   9      230.39      191.71      8.88 o 
   4   5   9       15.56        9.84      6.19 o 
   5   5   9      257.11      250.17     11.98 o 
   6   5   9      200.06      228.20     13.48 o 
  -2   6   9       29.46       46.16     11.18 o 
  -1   6   9        4.98       17.30      8.72 o 
   0   6   9       70.88       63.96      6.70 o 
   1   6   9      179.81      180.75      5.61 o 
   2   6   9      237.98      253.26      8.80 o 
   3   6   9      653.36      692.52     17.21 o 
   4   6   9       30.79       36.80      8.65 o 
   5   6   9       60.77       51.64     10.39 o 
   6   6   9      418.70      438.31     16.89 o 
  -1   7   9        0.56        2.12     17.37 o 
   0   7   9       46.95       61.13      7.60 o 
   1   7   9        7.71        1.98      6.23 o 
   2   7   9      109.55       90.74     10.71 o 
   3   7   9      142.34      129.13     11.18 o 
   4   7   9      372.50      305.37     14.12 o 
   5   7   9       82.43       90.90     11.66 o 
   1   8   9       27.70       22.69      9.64 o 
   2   8   9        8.11        2.38      9.60 o 
   3   8   9       26.27       22.05     10.31 o 
   4   8   9       96.30      110.41     11.90 o 
  -3  -6  10       41.60       52.51     11.50 o 
  -2  -6  10       26.15       18.08     10.47 o 
  -1  -6  10       99.91       90.72      8.60 o 
   0  -6  10       59.87       64.95      7.90 o 
  -4  -5  10      351.98      362.32     15.39 o 
  -3  -5  10      375.07      390.08     15.07 o 
  -2  -5  10       23.58       22.61      9.52 o 
  -1  -5  10       36.76       30.14      7.65 o 
   0  -5  10      268.57      266.27      9.03 o 
   1  -5  10       43.70       42.09      7.29 o 
   2  -5  10       64.25       66.94     11.50 o 
  -4  -4  10        1.69       24.27      9.44 o 
  -3  -4  10      149.31      157.52     11.66 o 
  -2  -4  10      757.36      767.71     16.82 o 
  -1  -4  10      406.19      412.14      6.95 o 
   0  -4  10       59.54       79.78      4.96 o 
   1  -4  10      475.12      489.02     10.01 o 
   2  -4  10       80.69       77.57     10.95 o 
   3  -4  10       25.29       41.96     10.71 o 
  -5  -3  10      110.25       95.26     11.58 o 
  -4  -3  10       13.14       -0.71      8.65 o 
  -3  -3  10       66.90       67.34      6.90 o 
  -2  -3  10      561.05      565.69     19.43 o 
  -1  -3  10      546.32      578.09     19.27 o 
   0  -3  10      537.05      558.46     17.29 o 
   1  -3  10       91.29       81.08     10.75 o 
   2  -3  10       27.54        9.52      8.57 o 
   3  -3  10       70.74       98.99     10.71 o 
   4  -3  10       85.20      105.89     11.42 o 
  -5  -2  10       98.65       98.35     11.42 o 
  -4  -2  10      213.36      198.77     11.42 o 
  -3  -2  10       46.57       38.79      6.58 o 
  -2  -2  10       97.76       99.15      7.30 o 
  -1  -2  10       90.50       95.50      6.19 o 
   0  -2  10      318.21      333.48      6.87 o 
   1  -2  10     2116.23     2065.44     27.14 o 
   2  -2  10      429.74      429.26     11.18 o 
   3  -2  10      141.41      155.38     10.55 o 
   4  -2  10      118.19      131.27     11.03 o 
  -5  -1  10       43.64       82.33     10.47 o 
  -4  -1  10      122.28      135.47     10.15 o 
  -3  -1  10        5.01        2.62      6.19 o 
  -2  -1  10      317.26      318.62      9.76 o 
  -1  -1  10      165.70      134.79      6.82 o 
   0  -1  10       93.37       99.66      8.37 o 
   1  -1  10     1505.46     1471.56     28.62 o 
   2  -1  10      405.80      405.95     11.74 o 
   3  -1  10      298.12      297.44      9.12 o 
   4  -1  10       15.73       23.40      8.65 o 
   5  -1  10       15.90       26.65      9.68 o 
  -5   0  10        4.50        8.57      9.84 o 
  -4   0  10       26.86       21.49      9.12 o 
  -3   0  10      563.18      582.82     19.75 o 
  -2   0  10      604.35      652.62     18.08 o 
  -1   0  10      111.22       96.61      6.15 o 
   0   0  10       17.54       15.08      4.15 o 
   1   0  10      385.33      398.69     10.50 o 
   2   0  10      284.82      265.16     10.71 o 
   3   0  10      218.13      214.39      8.80 o 
   4   0  10      691.69      673.96     16.50 o 
   5   0  10       12.80       14.75      9.12 o 
  -4   1  10       35.63       37.60      9.28 o 
  -3   1  10      219.67      241.04      8.65 o 
  -2   1  10      192.03      187.51      8.33 o 
  -1   1  10      129.74      119.89      5.33 o 
   0   1  10      778.23      826.67     44.46 o 
   1   1  10      928.94      984.19     24.79 o 
   2   1  10       77.21      100.89      6.98 o 
   3   1  10      259.15      269.60      8.88 o 
   4   1  10      433.71      458.53     10.87 o 
   5   1  10      367.83      389.84     13.33 o 
   6   1  10       11.64       10.23     10.55 o 
  -4   2  10       26.64       32.92     10.15 o 
  -3   2  10      233.48      226.93      8.25 o 
  -2   2  10      142.18      149.91      8.41 o 
  -1   2  10      123.50      114.36      5.33 o 
   0   2  10     2628.22     2767.88    118.66 o 
   1   2  10       37.87       22.73      8.80 o 
   2   2  10      155.81      119.21      7.69 o 
   3   2  10       47.50       33.31      6.74 o 
   4   2  10      105.57       95.02      7.38 o 
   5   2  10      213.87      212.73     11.58 o 
   6   2  10      157.42      174.66     12.61 o 
  -4   3  10       11.04       33.23     10.63 o 
  -3   3  10      165.21      177.59     11.74 o 
  -2   3  10      204.83      215.58      8.49 o 
  -1   3  10       12.06       12.41      5.83 o 
   0   3  10      194.70      186.82     14.52 o 
   1   3  10      817.40      825.05     16.65 o 
   2   3  10      957.56     1039.69     37.04 o 
   3   3  10      624.08      652.86     17.61 o 
   4   3  10       82.36       92.96      7.14 o 
   5   3  10      220.69      223.20     11.42 o 
   6   3  10       63.51       63.53     11.26 o 
  -3   4  10       18.55       25.78      9.84 o 
  -2   4  10       56.28       61.39      9.52 o 
  -1   4  10       15.95       18.35      5.20 o 
   0   4  10      391.51      394.70      8.12 o 
   1   4  10      102.84       91.48      5.27 o 
   2   4  10      266.36      298.79      9.28 o 
   3   4  10      856.37      911.83     26.73 o 
   4   4  10      204.92      217.65      8.41 o 
   5   4  10      251.77      239.62     12.21 o 
   6   4  10        0.73        3.33      9.76 o 
  -2   5  10       40.24       43.47     10.07 o 
  -1   5  10      128.07      119.56     18.92 o 
   0   5  10      250.12      241.78     19.79 o 
   1   5  10      178.07      196.50      9.28 o 
   2   5  10       32.19       25.06      6.74 o 
   3   5  10      370.71      312.19      9.84 o 
   4   5  10      149.42      140.31      7.46 o 
   5   5  10      543.16      559.98     15.31 o 
   6   5  10       31.29       18.08     11.18 o 
  -2   6  10        2.72       -2.70     10.23 o 
  -1   6  10       20.59       10.80      6.81 o 
   0   6  10       77.99       90.17     15.43 o 
   1   6  10      382.91      389.14      7.93 o 
   2   6  10       11.36        7.14      6.11 o 
   3   6  10       46.97       40.37      6.19 o 
   4   6  10        4.58       17.61      8.49 o 
   5   6  10      254.26      242.23     13.17 o 
   6   6  10      180.57      185.44     14.44 o 
   0   7  10        4.33        2.82      6.90 o 
   1   7  10       95.89       85.18     19.23 o 
   2   7  10      105.00       79.87     11.10 o 
   3   7  10      135.15      147.53     11.50 o 
   4   7  10        2.07        5.23      9.12 o 
   5   7  10        0.51       -2.38      9.91 o 
   1   8  10        5.27       -0.74      7.37 o 
   2   8  10       19.97       12.85     10.47 o 
   3   8  10      222.85      250.01     13.80 o 
   4   8  10      186.91      197.50     13.33 o 
  -3  -5  11       30.66       48.30     10.87 o 
  -2  -5  11        1.55       23.56      9.60 o 
  -1  -5  11       81.66      102.27      8.09 o 
   0  -5  11      504.41      523.35     11.36 o 
   1  -5  11       69.90       49.77      7.91 o 
  -4  -4  11      135.93      142.53     12.14 o 
  -3  -4  11       47.85       47.99     10.07 o 
  -2  -4  11      107.83      119.21     10.55 o 
  -1  -4  11        0.02       -5.83      5.83 o 
   0  -4  11       53.47       54.83      6.65 o 
   1  -4  11       87.64       83.73      7.18 o 
   2  -4  11      141.16      152.92     12.14 o 
  -4  -3  11      193.83      212.81     12.29 o 
  -3  -3  11      228.30      243.03     12.53 o 
  -2  -3  11      495.37      506.44     16.02 o 
  -1  -3  11      194.23      215.75      7.06 o 
   0  -3  11        1.77        4.84      4.26 o 
   1  -3  11        1.51        5.72      9.00 o 
   2  -3  11      143.03      155.06     11.03 o 
   3  -3  11      443.46      458.45     15.47 o 
  -5  -2  11       57.97       51.40     11.03 o 
  -4  -2  11       28.41       26.57      9.28 o 
  -3  -2  11       51.43       61.55      6.42 o 
  -2  -2  11      255.43      274.91      8.80 o 
  -1  -2  11      852.44      876.22     18.23 o 
   0  -2  11      440.26      456.29      9.20 o 
   1  -2  11       44.04       39.86      4.71 o 
   2  -2  11      184.17      171.48      8.09 o 
   3  -2  11      208.23      206.86     12.06 o 
   4  -2  11      100.31       80.82     11.26 o 
  -5  -1  11      146.17      130.24     12.21 o 
  -4  -1  11      140.97      153.32     10.95 o 
  -3  -1  11       10.15        9.60      5.87 o 
  -2  -1  11       70.48       71.94      7.14 o 
  -1  -1  11      592.50      583.69     12.90 o 
   0  -1  11      217.47      204.40      6.17 o 
   1  -1  11     1145.31     1108.31     22.60 o 
   2  -1  11       21.95       11.98      6.58 o 
   3  -1  11       45.59       36.25      6.35 o 
   4  -1  11       19.45       32.76      9.04 o 
   5  -1  11       59.06       53.62     10.95 o 
  -4   0  11      106.83      132.06     11.10 o 
  -3   0  11       61.60       70.59      6.66 o 
  -2   0  11      467.25      493.99     13.09 o 
  -1   0  11      266.30      249.99     23.16 o 
   0   0  11      284.89      286.85      6.64 o 
   1   0  11     2241.19     2167.12     33.03 o 
   2   0  11      542.92      522.70     16.10 o 
   3   0  11      372.81      383.74     10.55 o 
   4   0  11       45.31       23.64      8.49 o 
   5   0  11       11.91       15.07      9.60 o 
  -4   1  11        2.68       -9.28      9.28 o 
  -3   1  11       17.95       16.58      5.79 o 
  -2   1  11      704.51      744.47     23.08 o 
  -1   1  11      428.98      400.38      9.70 o 
   0   1  11        4.73       -0.11      9.28 o 
   1   1  11      109.99       89.70     16.30 o 
   2   1  11      242.38      242.39      8.80 o 
   3   1  11      549.89      603.21     22.61 o 
   4   1  11      480.45      487.96     14.83 o 
   5   1  11        0.82       -1.74      9.04 o 
  -4   2  11       13.25       25.06     10.39 o 
  -3   2  11      211.00      215.50     11.58 o 
  -2   2  11       12.82       15.15      6.58 o 
  -1   2  11      616.81      626.13     23.20 o 
   0   2  11      886.01      908.85     25.26 o 
   1   2  11       29.01       19.36      4.37 o 
   2   2  11       13.28        8.65      6.11 o 
   3   2  11      231.58      213.28      8.80 o 
   4   2  11     1160.26     1112.58     21.26 o 
   5   2  11       29.17       19.12      9.04 o 
   6   2  11       92.40       80.67     11.58 o 
  -3   3  11        0.69        7.30      9.20 o 
  -2   3  11        1.75        1.35      5.87 o 
  -1   3  11       66.29       66.51      5.22 o 
   0   3  11       32.32       27.26      4.80 o 
   1   3  11     1272.66     1290.39     25.46 o 
   2   3  11      385.96      363.35     13.09 o 
   3   3  11       43.44       53.14      7.06 o 
   4   3  11       47.75       48.86      6.50 o 
   5   3  11      374.32      395.63     13.40 o 
   6   3  11      183.28      231.69     13.56 o 
  -3   4  11       63.63       67.10     11.18 o 
  -2   4  11       15.43       32.04      9.36 o 
  -1   4  11        2.38        5.73      4.23 o 
   0   4  11      285.61      290.48      6.78 o 
   1   4  11       44.46       45.13      4.96 o 
   2   4  11      540.86      569.26     15.23 o 
   3   4  11      633.58      660.47     21.49 o 
   4   4  11       29.02       32.68      6.27 o 
   5   4  11        7.43       15.39      9.20 o 
   6   4  11       51.76       29.82     10.95 o 
  -2   5  11       19.12       13.56     10.15 o 
  -1   5  11       63.46       69.36      6.90 o 
   0   5  11       45.56       49.43      5.75 o 
   1   5  11       10.11        6.03      4.49 o 
   2   5  11      420.25      406.82     12.29 o 
   3   5  11      303.33      282.29      9.20 o 
   4   5  11      278.48      281.34     12.45 o 
   5   5  11       95.26      111.36     10.87 o 
   6   5  11        8.60        2.78     10.95 o 
  -1   6  11       64.57       56.18     16.38 o 
   0   6  11      124.81      125.37      7.87 o 
   1   6  11       25.94       38.53      6.51 o 
   2   6  11       82.11       85.98      9.84 o 
   3   6  11       31.47       31.96      8.80 o 
   4   6  11      575.22      554.66     15.55 o 
   5   6  11      174.49      155.22     12.69 o 
   0   7  11       58.97       52.40     17.33 o 
   1   7  11       66.16       73.20      7.76 o 
   2   7  11      118.81       92.72     11.66 o 
   3   7  11        8.87        0.40      9.36 o 
   4   7  11       63.09       46.16     10.47 o 
   5   7  11      222.41      197.74     13.96 o 
   2   8  11       51.12       49.02     11.42 o 
   3   8  11       45.98       68.93     11.50 o 
  -2  -5  12      163.16      164.19     12.93 o 
  -1  -5  12      135.86      164.28     15.15 o 
   0  -5  12       84.47       78.42     12.06 o 
  -4  -4  12      120.15      125.16     12.29 o 
  -3  -4  12        1.47        3.09      9.99 o 
  -2  -4  12       18.28       22.45      8.96 o 
  -1  -4  12      464.29      467.06     10.52 o 
   0  -4  12      257.06      280.38      9.03 o 
   1  -4  12      108.66      118.28      7.85 o 
   2  -4  12       32.93       40.13     10.71 o 
  -4  -3  12       36.68       37.20     10.47 o 
  -3  -3  12      312.69      301.56     13.72 o 
  -2  -3  12      363.04      340.67     12.93 o 
  -1  -3  12       10.89       11.38      4.04 o 
   0  -3  12      198.09      214.95      5.44 o 
   1  -3  12      310.45      334.53      9.03 o 
   2  -3  12       94.71      108.98     11.10 o 
   3  -3  12       98.30      108.82     11.34 o 
  -4  -2  12       32.97       52.19     10.07 o 
  -3  -2  12      254.47      270.87     12.61 o 
  -2  -2  12      101.50      116.20      7.22 o 
  -1  -2  12      266.61      251.22      6.39 o 
   0  -2  12        1.40       -4.95      6.42 o 
   1  -2  12      221.23      205.99      5.83 o 
   2  -2  12      801.64      830.77     16.82 o 
   3  -2  12      250.51      272.53     13.17 o 
   4  -2  12       82.43       97.40     11.66 o 
  -4  -1  12        0.14        4.28      9.20 o 
  -3  -1  12        0.94        3.25      8.41 o 
  -2  -1  12      208.20      227.72      8.57 o 
  -1  -1  12      465.94      484.96      9.84 o 
   0  -1  12      547.07      557.63     11.21 o 
   1  -1  12     1318.02     1282.79     49.93 o 
   2  -1  12      742.04      765.41     20.38 o 
   3  -1  12      188.72      184.81     11.03 o 
   4  -1  12       57.61       86.53     10.39 o 
  -4   0  12        8.51       32.12      9.84 o 
  -3   0  12       19.22        9.68      8.57 o 
  -2   0  12        0.06       -0.79      6.35 o 
  -1   0  12      177.81      170.22      9.04 o 
   0   0  12     1050.22     1108.08     23.21 o 
   1   0  12      121.26      112.17     17.01 o 
   2   0  12     1524.93     1571.03     32.12 o 
   3   0  12       10.38       17.05      6.19 o 
   4   0  12       14.24       20.62      8.88 o 
   5   0  12      168.00      157.52     12.37 o 
  -4   1  12       35.20       56.47     10.47 o 
  -3   1  12      333.40      345.82     13.17 o 
  -2   1  12        2.75        2.46      6.03 o 
  -1   1  12        0.18        3.87      4.51 o 
   0   1  12      107.12       90.51      5.95 o 
   1   1  12      505.82      521.65     48.42 o 
   2   1  12      371.30      380.09     11.10 o 
   3   1  12      340.66      368.19      9.99 o 
   4   1  12      108.61      114.93      9.99 o 
   5   1  12       95.42       95.58     10.63 o 
  -4   2  12       22.96       11.82     11.18 o 
  -3   2  12        7.41       -8.65      8.65 o 
  -2   2  12      369.43      371.76     10.15 o 
  -1   2  12      302.95      298.90      8.84 o 
   0   2  12       53.28       44.97      5.04 o 
   1   2  12      107.47      100.06     15.15 o 
   2   2  12      379.23      357.72     11.10 o 
   3   2  12      674.35      686.01     22.05 o 
   4   2  12       67.81       58.69      6.42 o 
   5   2  12      253.36      239.78     12.61 o 
  -3   3  12        5.72       -6.42      9.44 o 
  -2   3  12      240.78      269.68     12.29 o 
  -1   3  12      589.95      602.70     13.68 o 
   0   3  12        6.16       16.91     14.48 o 
   1   3  12       32.22       28.88      4.79 o 
   2   3  12       23.46        3.41      6.66 o 
   3   3  12      311.11      311.72      9.28 o 
   4   3  12      178.87      196.31      7.69 o 
   5   3  12      182.19      194.88     12.06 o 
   6   3  12      114.18      117.23     12.61 o 
  -3   4  12        3.62       -9.84     10.23 o 
  -2   4  12       62.45       36.96     10.23 o 
  -1   4  12       65.85       60.67      8.13 o 
   0   4  12      202.11      200.45     25.26 o 
   1   4  12      649.91      674.48     19.19 o 
   2   4  12      362.80      351.85     11.34 o 
   3   4  12        6.05        2.22      6.03 o 
   4   4  12      344.21      339.24     12.85 o 
   5   4  12      107.32       95.42     10.95 o 
   6   4  12      135.38      137.30     13.33 o 
  -2   5  12        0.34       -2.06     10.07 o 
  -1   5  12       63.22       50.81      7.29 o 
   0   5  12        2.25        6.06      7.85 o 
   1   5  12      249.05      235.49     11.66 o 
   2   5  12      607.51      625.42     17.69 o 
   3   5  12       29.32       27.21      6.27 o 
   4   5  12      159.00      148.48     11.10 o 
   5   5  12        8.74       -4.92      9.36 o 
  -1   6  12       28.35       34.42     10.55 o 
   0   6  12        0.26        1.57      6.75 o 
   1   6  12        3.63       13.92      6.39 o 
   2   6  12      249.84      262.38     12.29 o 
   3   6  12      105.30      118.26     10.47 o 
   4   6  12      230.29      257.30     12.93 o 
   5   6  12       49.93       53.78     10.71 o 
   0   7  12       60.03       51.85      8.10 o 
   1   7  12        5.29        0.93     14.99 o 
   2   7  12       96.77       91.85     11.34 o 
   3   7  12       74.52       62.11     10.55 o 
   4   7  12      120.20       77.33     12.14 o 
  -3  -4  13       42.00       43.86     11.58 o 
  -2  -4  13       57.03       84.16     11.03 o 
  -1  -4  13      400.92      402.03     10.49 o 
   0  -4  13      117.15      100.71     23.16 o 
   1  -4  13       10.83       23.16      7.09 o 
  -3  -3  13      161.46      152.13     12.45 o 
  -2  -3  13      120.73      120.24     10.79 o 
  -1  -3  13       15.10       26.51     12.14 o 
   0  -3  13      162.53      150.68     11.54 o 
   1  -3  13      378.82      396.59     14.32 o 
   2  -3  13       25.40       23.48      9.91 o 
  -4  -2  13      102.11       98.51     11.74 o 
  -3  -2  13      275.99      270.87     13.25 o 
  -2  -2  13      121.30       80.27      9.99 o 
  -1  -2  13       72.43       66.24      8.13 o 
   0  -2  13      136.81      138.33      5.36 o 
   1  -2  13      108.81      107.75      7.69 o 
   2  -2  13      460.25      492.16     15.07 o 
   3  -2  13        2.26       11.74      9.44 o 
  -4  -1  13        8.27       23.24      9.76 o 
  -3  -1  13      141.40      162.52     11.42 o 
  -2  -1  13      327.70      327.02      8.72 o 
  -1  -1  13       44.17       28.33      4.80 o 
   0  -1  13      218.82      217.96     10.95 o 
   1  -1  13      103.31      102.10     15.74 o 
   2  -1  13       87.93       87.72      6.82 o 
   3  -1  13      245.54      281.66     12.53 o 
   4  -1  13      161.66      179.18     12.21 o 
  -4   0  13        0.23       -9.99      9.99 o 
  -3   0  13        5.14       -4.68      8.72 o 
  -2   0  13      118.57      122.94      7.46 o 
  -1   0  13      194.53      192.25      6.25 o 
   0   0  13     1293.98     1334.08     21.05 o 
   1   0  13       24.36       21.53      4.68 o 
   2   0  13      338.00      315.05      9.68 o 
   3   0  13       34.63       45.77      9.12 o 
   4   0  13       76.36       81.30     10.31 o 
  -4   1  13       24.55       37.68     10.71 o 
  -3   1  13      117.56       81.93     10.79 o 
  -2   1  13       16.04       23.24      5.87 o 
  -1   1  13      226.70      232.23      6.51 o 
   0   1  13      587.55      601.36     21.34 o 
   1   1  13     1040.25     1104.57     50.68 o 
   2   1  13       88.64       96.13      7.61 o 
   3   1  13        9.77       14.67      6.03 o 
   4   1  13       13.95        6.90      8.96 o 
   5   1  13      189.09      210.67     12.93 o 
  -3   2  13       43.89       49.18     10.23 o 
  -2   2  13       36.95       30.85      9.28 o 
  -1   2  13       14.09       18.04      4.68 o 
   0   2  13       14.12       12.01      4.71 o 
   1   2  13        5.20        4.85      4.54 o 
   2   2  13     1280.07     1367.82     28.79 o 
   3   2  13      397.78      368.82     10.71 o 
   4   2  13       27.63       25.06      8.72 o 
   5   2  13       41.03       19.99     10.07 o 
  -3   3  13       34.93       28.55     10.71 o 
  -2   3  13        1.60        9.04      9.20 o 
  -1   3  13      333.87      333.69      6.65 o 
   0   3  13       50.89       42.25      6.78 o 
   1   3  13       27.07       18.28      4.68 o 
   2   3  13      221.77      187.59      9.04 o 
   3   3  13      747.71      781.67     18.96 o 
   4   3  13      172.07      167.91     10.79 o 
   5   3  13       91.25      123.42     11.18 o 
  -2   4  13      273.22      243.19     13.96 o 
  -1   4  13       10.03        8.41      6.25 o 
   0   4  13      200.93      207.04     10.03 o 
   1   4  13      138.13      143.37     13.25 o 
   2   4  13        1.87       -6.03      6.03 o 
   3   4  13       25.53       35.77      6.27 o 
   4   4  13      185.55      155.62     11.42 o 
   5   4  13      576.26      560.85     16.74 o 
  -2   5  13       16.05       25.78     10.47 o 
  -1   5  13       51.18       50.92     24.39 o 
   0   5  13       37.23       39.24      6.76 o 
   1   5  13       70.60       72.37      6.84 o 
   2   5  13      316.28      319.25     13.40 o 
   3   5  13       59.36       43.23      9.28 o 
   4   5  13        1.67        0.08      9.04 o 
   5   5  13       69.99       76.07     11.10 o 
  -1   6  13        1.03        3.39      7.46 o 
   0   6  13        0.20        6.97      9.08 o 
   1   6  13      393.48      399.08     10.35 o 
   2   6  13       18.71       19.43      9.60 o 
   3   6  13      191.46      199.64     12.29 o 
   4   6  13       40.80       48.15     10.47 o 
   5   6  13        0.16       -7.22     10.23 o 
   1   7  13       54.59       42.55     17.13 o 
   2   7  13        0.91       12.53     10.47 o 
   3   7  13      163.18      156.41     12.69 o 
   4   7  13      105.95       93.51     11.74 o 
  -2  -4  14      139.33      142.53     12.61 o 
  -1  -4  14      111.16      112.74     10.11 o 
   0  -4  14       11.74       18.12     12.25 o 
  -3  -3  14        0.82       -8.49     10.23 o 
  -2  -3  14      196.24      198.53     12.69 o 
  -1  -3  14      217.85      219.90      9.03 o 
   0  -3  14      146.42      136.74      8.16 o 
   1  -3  14        7.72        4.55      6.70 o 
   2  -3  14        6.86       27.36     10.31 o 
  -3  -2  14       23.35       35.45     10.15 o 
  -2  -2  14        0.40       -1.11      9.04 o 
  -1  -2  14       90.95       87.27     10.99 o 
   0  -2  14      303.37      305.92      9.09 o 
   1  -2  14      239.22      244.08      9.48 o 
   2  -2  14      306.70      322.11     13.96 o 
   3  -2  14        0.30       -1.27      9.60 o 
  -3  -1  14       55.15       72.10     10.55 o 
  -2  -1  14        6.37       11.18      8.80 o 
  -1  -1  14       27.45       18.63      6.11 o 
   0  -1  14        9.26       10.08      5.12 o 
   1  -1  14      832.61      834.69     38.98 o 
   2  -1  14      174.82      196.63     11.66 o 
   3  -1  14      194.11      216.38     12.53 o 
   4  -1  14        5.71        5.47     10.15 o 
  -3   0  14       84.46       87.80     11.03 o 
  -2   0  14      198.55      181.56     11.98 o 
  -1   0  14      104.53      110.56      6.23 o 
   0   0  14      280.82      270.00      6.86 o 
   1   0  14      456.13      441.36     14.63 o 
   2   0  14       28.79       29.90      6.19 o 
   3   0  14      185.48      191.00     11.74 o 
   4   0  14      244.18      256.75     13.40 o 
  -2   1  14        7.55       22.37      8.88 o 
  -1   1  14      493.70      526.40     11.69 o 
   0   1  14        7.26        7.30      4.54 o 
   1   1  14      143.56      133.04     23.20 o 
   2   1  14      265.93      270.07      8.96 o 
   3   1  14      109.83      101.29     10.07 o 
   4   1  14      395.60      393.25     14.36 o 
   5   1  14      101.46      102.80     12.29 o 
  -3   2  14        8.54       10.31      9.91 o 
  -2   2  14        1.98       13.56      9.36 o 
  -1   2  14       62.56       59.31      8.69 o 
   0   2  14      581.34      608.53     22.01 o 
   1   2  14      545.70      551.23     36.72 o 
   2   2  14      130.72      105.57      7.69 o 
   3   2  14      286.93      254.05     12.37 o 
   4   2  14      165.33      132.54     11.03 o 
   5   2  14       17.23       29.98     10.39 o 
  -2   3  14       99.57       89.31     11.34 o 
  -1   3  14        3.44       -6.00      6.00 o 
   0   3  14       43.17       40.06      6.82 o 
   1   3  14      195.33      192.30     33.15 o 
   2   3  14      463.88      450.44     16.34 o 
   3   3  14       63.42       62.50      9.36 o 
   4   3  14      105.70      123.73     10.79 o 
   5   3  14        0.17        3.09      9.68 o 
  -2   4  14       42.31       43.78     10.87 o 
  -1   4  14       11.86       19.65     15.82 o 
   0   4  14       48.12       42.95      9.91 o 
   1   4  14        7.93        1.39      4.07 o 
   2   4  14      384.81      412.37     13.56 o 
   3   4  14      167.03      167.76     11.10 o 
   4   4  14      329.75      340.19     14.04 o 
   5   4  14        1.83       -9.52      9.52 o 
  -1   5  14      120.74      126.53     17.73 o 
   0   5  14      179.79      182.28     12.89 o 
   1   5  14       77.63       75.30     18.44 o 
   2   5  14        1.04        0.00      8.88 o 
   3   5  14      211.32      176.32     11.98 o 
   4   5  14      196.89      194.17     12.61 o 
   5   5  14      105.41       91.61     12.06 o 
   0   6  14       55.01       59.85     11.03 o 
   1   6  14      153.61      137.29     16.14 o 
   2   6  14        1.46       -6.74      9.36 o 
   3   6  14      120.40      130.08     11.66 o 
   4   6  14        7.88        4.92      9.68 o 
   2   7  14       80.68       81.86     12.06 o 
   3   7  14       95.21       82.65     12.14 o 
  -2  -3  15      339.86      346.93     15.47 o 
  -1  -3  15      107.96      102.64      8.19 o 
   0  -3  15        0.74        4.14      7.01 o 
   1  -3  15        3.33       -6.89      7.01 o 
  -3  -2  15       18.32       23.87     11.18 o 
  -2  -2  15       49.87       52.35     10.55 o 
  -1  -2  15      143.20      138.62      8.50 o 
   0  -2  15      166.36      138.53      8.41 o 
   1  -2  15       20.87        5.63      6.62 o 
   2  -2  15        0.38       -8.09      9.84 o 
  -3  -1  15       11.40       -2.62      9.68 o 
  -2  -1  15        0.13        9.44      9.36 o 
  -1  -1  15      239.70      214.01     24.15 o 
   0  -1  15       60.12       74.86      7.51 o 
   1  -1  15      374.79      350.18     36.33 o 
   2  -1  15       67.20       95.66     10.63 o 
   3  -1  15        1.26        6.58      9.76 o 
  -3   0  15       36.23       19.19     10.39 o 
  -2   0  15       27.61       38.71      9.91 o 
  -1   0  15      246.91      214.05      8.89 o 
   0   0  15      199.56      194.87      8.38 o 
   1   0  15      237.49      213.93      8.50 o 
   2   0  15      407.95      375.33     14.44 o 
   3   0  15      112.59      109.85     11.42 o 
   4   0  15        0.37        2.30      9.99 o 
  -3   1  15       20.43       24.59     10.71 o 
  -2   1  15       55.70       70.91     10.47 o 
  -1   1  15      629.70      620.00     11.72 o 
   0   1  15       94.63       78.42      4.93 o 
   1   1  15       19.13       13.17      6.11 o 
   2   1  15      238.56      243.66     12.14 o 
   3   1  15       83.55       90.66     10.39 o 
   4   1  15       99.87      102.08     11.26 o 
  -2   2  15       99.54      105.97     11.58 o 
  -1   2  15       26.56       21.07     10.63 o 
   0   2  15      321.46      318.10      9.28 o 
   1   2  15       72.65       64.19     14.75 o 
   2   2  15      138.98      118.18     10.87 o 
   3   2  15      312.88      312.43     13.40 o 
   4   2  15      405.76      384.21     14.75 o 
  -2   3  15        0.64        1.27     10.31 o 
  -1   3  15       33.27       29.05      6.87 o 
   0   3  15       13.33        2.99     11.54 o 
   1   3  15      200.62      186.25     15.03 o 
   2   3  15      685.48      689.90     16.74 o 
   3   3  15       14.50        1.03      8.88 o 
   4   3  15       20.95       12.93      9.60 o 
   5   3  15      103.10       80.98     12.21 o 
  -1   4  15        1.94        7.13      6.92 o 
   0   4  15       60.40       53.72      7.21 o 
   1   4  15      192.66      179.58     11.70 o 
   2   4  15        7.61        4.44      8.72 o 
   3   4  15      410.66      439.58     14.59 o 
   4   4  15       29.97       33.55     10.07 o 
   5   4  15        1.50       -0.95     10.23 o 
  -1   5  15        0.77       -4.60      7.46 o 
   0   5  15       35.66       26.70     14.83 o 
   1   5  15        0.10       -6.48      6.48 o 
   2   5  15       55.34       48.46     10.39 o 
   3   5  15       75.35       72.65     10.95 o 
   4   5  15      299.27      305.37     14.52 o 
   1   6  15       52.28       48.44      8.04 o 
   2   6  15       47.52       71.23     11.26 o 
   3   6  15       15.43        8.09      9.99 o 
   4   6  15       68.41       69.64     11.58 o 
  -2  -2  16      102.20       64.01     12.14 o 
  -1  -2  16       62.11       51.84      7.90 o 
   0  -2  16       15.32       14.48      7.09 o 
   1  -2  16       16.22       12.95     12.89 o 
   2  -2  16       60.42       69.40     11.74 o 
  -2  -1  16      114.15       94.94     11.82 o 
  -1  -1  16      112.06      103.95      8.50 o 
   0  -1  16      115.19      102.14     18.48 o 
   1  -1  16      306.70      286.94      9.81 o 
   2  -1  16       11.69       22.76      9.99 o 
   3  -1  16      157.08      150.86     13.56 o 
  -2   0  16       10.48       -3.97      9.99 o 
  -1   0  16        4.98        3.39     11.90 o 
   0   0  16      431.46      445.80     10.93 o 
   1   0  16       53.31       48.96     14.48 o 
   2   0  16      119.67      112.15     11.26 o 
   3   0  16       11.21        0.32      9.99 o 
  -2   1  16      115.37      112.00     11.82 o 
  -1   1  16        0.15       15.70     10.95 o 
   0   1  16       61.77       72.84     14.16 o 
   1   1  16       86.34       79.47     12.73 o 
   2   1  16      265.83      280.78     13.33 o 
   3   1  16      120.10      145.55     11.82 o 
   4   1  16       75.13       67.26     11.26 o 
  -2   2  16      173.48      184.73     13.09 o 
  -1   2  16       16.05        5.43      7.65 o 
   0   2  16        7.92       11.01      6.70 o 
   1   2  16        8.85       -3.69      6.28 o 
   2   2  16      125.66      103.03     11.18 o 
   3   2  16      200.90      175.05     12.61 o 
   4   2  16       62.53       50.53     11.03 o 
  -2   3  16       24.73       33.47     11.34 o 
  -1   3  16      144.37      124.75     16.02 o 
   0   3  16       72.23       66.71      9.52 o 
   1   3  16        4.22        7.54      7.38 o 
   2   3  16        7.82       -8.88      8.88 o 
   3   3  16       34.47       38.55     10.15 o 
   4   3  16       23.33       30.30      9.91 o 
  -1   4  16        0.31        1.68      7.15 o 
   0   4  16       40.10       35.22      7.37 o 
   1   4  16      255.38      252.66     22.53 o 
   2   4  16      280.27      299.90     13.96 o 
   3   4  16       47.50       49.89      9.99 o 
   4   4  16        2.92       14.75     10.07 o 
   0   5  16        1.01       11.09      7.35 o 
   1   5  16       95.22       94.31      8.19 o 
   2   5  16      138.85      106.92     12.37 o 
   3   5  16      135.26      113.11     12.29 o 
   4   5  16        1.67        7.22     10.15 o 
   2   6  16        6.20       -7.77     10.15 o 
   3   6  16      205.87      216.06     13.96 o 
   0  -2  17        7.50       11.37     14.67 o 
  -1  -1  17       78.81       59.72      8.41 o 
   0  -1  17       40.53       36.79     11.70 o 
   1  -1  17        5.67       -0.24      7.17 o 
   2  -1  17       15.51       18.96     10.95 o 
  -2   0  17       36.55       31.81     11.50 o 
  -1   0  17       39.93       19.91     11.34 o 
   0   0  17      368.90      388.23     11.06 o 
   1   0  17       13.79        5.43      8.69 o 
   2   0  17       12.56       21.49     10.47 o 
   3   0  17       97.28       86.53     12.29 o 
  -2   1  17       29.56       31.57     10.95 o 
  -1   1  17       56.27       57.04      8.21 o 
   0   1  17      124.12      123.88     26.97 o 
   1   1  17      284.77      284.85      9.90 o 
   2   1  17       12.14       12.53     10.15 o 
   3   1  17       31.67       26.10     10.47 o 
  -1   2  17       40.82       34.00     13.96 o 
   0   2  17        0.86       -2.47      6.87 o 
   1   2  17       81.31       72.79      7.68 o 
   2   2  17      110.16       97.88     11.66 o 
   3   2  17      191.32      149.04     12.85 o 
  -1   3  17       33.50       48.95     13.80 o 
   0   3  17       83.73       58.29      8.03 o 
   1   3  17        0.70       -0.31      6.70 o 
   2   3  17      114.01       95.50     12.06 o 
   3   3  17      369.95      402.61     15.47 o 
   0   4  17        6.63       18.09      7.29 o 
   1   4  17      134.44      121.86      8.55 o 
   2   4  17       49.29       33.55     10.55 o 
   3   4  17       40.17       40.37     10.47 o 
   1   5  17       12.20       10.71     11.22 o 
   2   5  17       20.55        6.58     10.39 o 
   3   5  17       83.16       56.32     11.66 o 
  -1   0  18       52.36       48.86      8.66 o 
   0   0  18      124.41      123.00     12.18 o 
   1   0  18       16.80        4.16      7.45 o 
  -1   1  18      274.12      254.87     37.28 o 
   0   1  18       16.79       33.90      7.67 o 
   1   1  18       27.90       19.11      8.45 o 
   2   1  18        6.71        4.44     10.23 o 
   0   2  18       83.92       92.41      8.64 o 
   1   2  18       88.67       83.94     15.51 o 
   2   2  18       50.38       21.73     10.87 o 
   3   2  18        1.93       -1.98     10.55 o 
   0   3  18       14.04       14.14      7.68 o 
   1   3  18       20.18       28.19     13.84 o 
   2   3  18       91.88      104.22     12.21 o 
   3   3  18      106.17      106.52     13.01 o 
   1   4  18        7.83        2.86     10.71 o 
   2   4  18       77.55       61.47     11.82 o 
                                                 
